# Supplementary material for: Cell type-specific expression profiling unravels the development and evolution of stinging cells in sea anemone
Source: BMC Biol. 2018 Sep 27;16:108. doi: 10.1186/s12915-018-0578-4 (PMC6161364; doi:10.1186/s12915-018-0578-4)
Supplement: Supplementary file 6 — Table S1. Differentially expressed genes in positive and super-positive cell populations. (XLSX 759 kb) [file 12915_2018_578_MOESM6_ESM.xlsx]

## Sheet: Positive Cells
	Id	Negative	Positive	FoldChange	log2FoldChange	Regulation	Sprot	Toxprot	Expression
1	NVE15732	59	2812	47.028	5.555	UP	PDI_HUMIN disulfide-isomerase	Not_available	Cnidocyte
2	NVE22019	64	2839	44.454	5.474	UP	carboxypeptidase_d	Not_available
3	NVE1276	117	5115	43.742	5.451	UP	Not_available	Not_available
4	NVE4689	109	3853	34.964	5.128	UP	LIN41_XENTRE3 ubiquitin- ligase TRIM71	Not_available
5	NVE5133	71	2327	32.641	5.029	UP	Proto-oncogene c-Fos	Not_available
6	NVE8844	144	4417	30.612	4.936	UP	Golgi-associated plant pathogenesis-related protein 1	Cysteine-rich venom protein helothermine
7	NVE531	91	2528	27.954	4.805	UP	PGCA_CANLFAggrecan core	Galactose-specific lectin nattectin
8	NVE23222	151	4093	27.085	4.759	UP	fucolectin-4_precursor	Not_available
9	NVE1663	104	2805	26.69	4.738	UP	Nuclear protein 1	Not_available
10	NVE8846	130	3327	25.412	4.667	UP	Not_available	Not_available
11	NVE22513	74	1841	24.732	4.628	UP	calmodulin_variant_1	BOTINCalglandulin	Cnidocyte
12	NVE22462	155	3801	24.617	4.622	UP	NEP-3	Not_available
13	NVE5947	79	1928	24.114	4.592	UP	Not_available	Not_available
14	NVE13282	54	1317	24.068	4.589	UP	Not_available	Not_available
15	NVE22148	70	1647	23.388	4.548	UP	Not_available	Not_available
16	NVE4416	52	1206	22.951	4.52	UP	Not_available	Not_available
17	NVE22034	180	4072	22.531	4.494	UP	Not_available	Not_available
18	NVE7945	64	1405	22.124	4.468	UP	a_disintegrin_and_metalloproteinase_with_thrombospondin_motifs_6	Not_available
19	NVE16646	89	1964	22.007	4.46	UP	mannose-binding_lectin_associated_serine_protease-1	Venom serine protease Bi-VSP
20	NVE18960	261	5716	21.884	4.452	UP	Not_available	Not_available
21	NVE15733	361	7882	21.842	4.449	UP	Protein disulfide-isomerase A4	Not_available	Cnidocyte
22	NVE10800	472	9969	21.117	4.4	UP	Not_available	Not_available
23	NVE8088	57	1193	20.706	4.372	UP	Not_available	Not_available
24	NVE9606	137	2774	20.136	4.332	UP	Not_available	Not_available
25	NVE21509	187	3644	19.432	4.28	UP	nicotinic_acetylcholine_receptor_alpha6_subunit	Not_available
26	NVE24290	160	3092	19.367	4.276	UP	Not_available	Not_available
27	NVE19036	387	7451	19.214	4.264	UP	Not_available	Not_available
28	NVE900	194	3705	19.146	4.259	UP	Not_available	Not_available
29	NVE24294	191	3587	18.79	4.232	UP	Not_available	Not_available
30	NVE4847	58	1069	18.575	4.215	UP	Not_available	Not_available
31	NVE10252	96	1791	18.544	4.213	UP	Collagen alpha-2(I) chain (Alpha-2 type I collagen)	Not_available
32	NVE23986	272	5057	18.51	4.21	UP	Not_available	Not_available
33	NVE1495	185	3414	18.391	4.201	UP	Not_available	Not_available
34	NVE18961	149	2696	18.065	4.175	UP	Not_available	Not_available
35	NVE4205	137	2482	18.034	4.173	UP	YEASTTricalbin-1	Not_available
36	NVE7082	1434	25648	17.87	4.159	UP	baculoviral_iap_repeat-containing_protein_1f-like	Not_available
37	NVE22130	67	1188	17.764	4.151	UP	Not_available	Not_available
38	NVE25772	96	1689	17.736	4.149	UP	Not_available	Not_available
39	NVE11748	3186	56472	17.724	4.148	UP	multiple_c2_and_transmembrane_domain-containing_protein_1-like	Not_available
40	NVE1494	69	1220	17.594	4.137	UP	Not_available	Not_available
41	NVE16876	383	6691	17.438	4.124	UP	SERCATranscription factor AP-1	Not_available	Cnidocyte
42	NVE14207	121	2113	17.347	4.117	UP	fibrillin_2-_partial	Not_available
43	NVE19482	115	1938	16.822	4.072	UP	Not_available	Not_available
44	NVE19127	468	7875	16.801	4.07	UP	Protocadherin-like protein	Not_available
45	NVE19366	804	13381	16.627	4.055	UP	Not_available	Not_available
46	NVE18959	536	8905	16.624	4.055	UP	Not_available	Not_available
47	NVE18950	154	2564	16.546	4.048	UP	Not_available	Not_available
48	NVE24426	81	1332	16.516	4.046	UP	collagen_alpha-4_chain-like	Not_available
49	NVE16823	106	1751	16.401	4.036	UP	Not_available	Not_available
50	NVE161	384	6155	16.062	4.006	UP	CO6_BOVINComplement component C6	Not_available
51	NVE5487	288	4599	15.968	3.997	UP	PGH2_CAVPOProstaglandin G H synthase 2	Not_available
52	NVE16074	1436	22814	15.884	3.989	UP	Not_available	Not_available
53	NVE11749	366	5816	15.864	3.988	UP	Laminin subunit beta-1	Not_available
54	NVE529	54	860	15.779	3.98	UP	Not_available	Not_available
55	NVE11984	62	966	15.599	3.963	UP	Not_available	Not_available
56	NVE16183	159	2463	15.47	3.951	UP	Not_available	Not_available
57	NVE19283	520	8020	15.421	3.947	UP	LYMSTSoma ferritin	Not_available
58	NVE3605	86	1332	15.391	3.944	UP	Not_available	Not_available
59	NVE19484	447	6830	15.25	3.931	UP	Not_available	Not_available
60	NVE160	446	6743	15.122	3.919	UP	CO6_RATComplement component C6	Not_available
61	NVE901	106	1586	15.025	3.909	UP	Not_available	Not_available
62	NVE3483	99	1495	15.015	3.908	UP	Collagen alpha-1(I) chain (Alpha-1 type I collagen)	Not_available
63	NVE24289	409	6106	14.935	3.901	UP	Not_available	Not_available
64	NVE7520	459	6828	14.855	3.893	UP	Myophilin	Not_available
65	NVE25318	69	1011	14.655	3.873	UP	Not_available	Not_available
66	NVE14859	1616	23566	14.577	3.866	UP	Not_available	Not_available
67	NVE25263	68	996	14.556	3.863	UP	OTOP2_MOUSEOtopetrin-2	Not_available
68	NVE15943	1669	24278	14.549	3.863	UP	ferritin	Not_available
69	NVE10898	641	9338	14.549	3.863	UP	Calbindin-32	Not_available
70	NVE8356	55	814	14.524	3.86	UP	Not_available	Not_available
71	NVE25314	53	764	14.474	3.855	UP	Not_available	Not_available
72	NVE9763	136	1963	14.445	3.852	UP	von Willebrand factor	Cysteine-rich venom protein 6
73	NVE17754	75	1088	14.432	3.851	UP	Not_available	Not_available
74	NVE13538	310	4479	14.427	3.851	UP	Zinc finger protein 333	Not_available
75	NVE530	90	1294	14.413	3.849	UP	PXDN_XENTRPeroxidasin	Insulin-like growth factor-binding protein-related protein 1
76	NVE17878	144	2079	14.387	3.847	UP	Not_available	Not_available
77	NVE22151	103	1478	14.302	3.838	UP	MRC2_HUMANC-type mannose receptor 2	ERYPOC-type lectin lectoxin-Lio2
78	NVE19128	227	3243	14.237	3.832	UP	GK19483_[Drosophila_willistoni]	Not_available
79	NVE23337	142	2029	14.223	3.83	UP	Not_available	Not_available
80	NVE3007	56	791	14.186	3.826	UP	Not_available	Not_available
81	NVE11985	65	912	14.124	3.82	UP	Not_available	Not_available
82	NVE8917	3201	45106	14.092	3.817	UP	Not_available	Not_available
83	NVE2680	202	2825	14.048	3.812	UP	Not_available	Not_available
84	NVE18259	114	1601	14.029	3.81	UP	Not_available	Venom protein 302
85	NVE5421	537	7505	13.967	3.804	UP	Riboflavin-binding protein	Not_available
86	NVE1234	293	4044	13.791	3.786	UP	TLL1_XENLATolloid 1	Astacin-like metalloprotease toxin 2
87	NVE7002	83	1141	13.74	3.78	UP	Not_available	Not_available
88	NVE6906	733	10067	13.73	3.779	UP	Not_available	Not_available
89	NVE5785	51	696	13.642	3.77	UP	Not_available	Not_available
90	NVE7126	52	695	13.587	3.764	UP	Not_available	Not_available
91	NVE2064	1017	13734	13.495	3.754	UP	calumenin_isoform_2	Reticulocalbin-2
92	NVE2456	397	5350	13.467	3.751	UP	Myosin-4	Not_available
93	NVE20077	203	2726	13.408	3.745	UP	MONPILovastatin diketide synthase mokB	Not_available
94	NVE19183	133	1739	13.106	3.712	UP	gelsolin-like_protein_2-like	Not_available
95	NVE18138	216	2828	13.068	3.708	UP	Not_available	Not_available
96	NVE527	54	705	13.043	3.705	UP	Not_available	Not_available
97	NVE11311	138	1798	13.024	3.703	UP	Not_available	Not_available
98	NVE22150	809	10503	12.976	3.698	UP	LOXH1_HUMANLipoxygenase homology domain-containing 1	Not_available
99	NVE6151	395	5130	12.98	3.698	UP	Not_available	Not_available
100	NVE26034	564	7300	12.95	3.695	UP	ECHMUTropomyosin	Not_available
101	NVE996	77	999	12.937	3.693	UP	Not_available	Not_available
102	NVE17236	6049	78123	12.915	3.691	UP	nematocyst_outer_wall_antigen	C-type lectin lectoxin-Phi1	Cnidocyte
103	NVE9584	263	3393	12.872	3.686	UP	formin_1	Not_available
104	NVE12608	435	5595	12.842	3.683	UP	Not_available	Not_available
105	NVE26153	52	681	12.824	3.681	UP	Not_available	Not_available
106	NVE24179	88	1122	12.795	3.678	UP	MFS12_HUMANMajor facilitator superfamily domain-containing 12	Not_available
107	NVE15402	78	1009	12.803	3.678	UP	Not_available	Not_available
108	NVE12609	693	8852	12.77	3.675	UP	Kremen protein 1 (Dickkopf receptor) (Kringle domain-containing transmembrane protein 1) (Kringle-containing protein marking the eye and the nose)	Not_available
109	NVE17241	117	1494	12.763	3.674	UP	ISP2_HEMAMType-2 ice-structuring	SISCASnaclec 1
110	NVE526	379	4791	12.628	3.659	UP	EPHMUShort-chain collagen C4 (Fragment)	Not_available
111	NVE19182	374	4723	12.623	3.658	UP	Protein sidekick-1	Not_available
112	NVE5154	110	1381	12.591	3.654	UP	carbonic_anhydrase	Not_available
113	NVE9828	197	2485	12.575	3.652	UP	SPARC	Not_available
114	NVE25569	181	2264	12.517	3.646	UP	ferritin	Not_available
115	NVE12334	174	2175	12.471	3.641	UP	Not_available	Not_available
116	NVE896	84	1035	12.436	3.636	UP	Not_available	Not_available
117	NVE19315	790	9820	12.424	3.635	UP	Dyslexia-associated protein KIAA0319	Not_available
118	NVE22154	876	10802	12.316	3.622	UP	Not_available	Not_available
119	NVE14362	612	7497	12.254	3.615	UP	ferritin	Not_available
120	NVE19814	286	3489	12.186	3.607	UP	Collagen alpha-1(XII) chain	Not_available
121	NVE17479	565	6882	12.16	3.604	UP	Not_available	Not_available
122	NVE20329	53	646	12.145	3.602	UP	Not_available	Not_available
123	NVE18955	397	4820	12.133	3.601	UP	Not_available	Not_available
124	NVE7993	56	678	11.993	3.584	UP	Not_available	Not_available
125	NVE3662	489	5844	11.953	3.579	UP	Not_available	Not_available
126	NVE12386	264	3149	11.906	3.574	UP	glutathione_synthetase	Not_available
127	NVE2673	7426	88319	11.892	3.572	UP	heme-binding_protein_2-like	Not_available
128	NVE25590	129	1540	11.884	3.571	UP	Not_available	Not_available
129	NVE11308	57	672	11.884	3.571	UP	brain-specific_angiogenesis_inhibitor_3	Not_available
130	NVE18971	323	3834	11.847	3.566	UP	Testican-3	Not_available
131	NVE4372	2106	24888	11.818	3.563	UP	Protein SpAN	Nematocyst expressed protein 6
132	NVE8021	99	1163	11.813	3.562	UP	MUC6_MOUSEMucin-6	EVenom peptide SjAPI-2
133	NVE10324	124	1466	11.797	3.56	UP	fibulin_1	Not_available
134	NVE25008	72	849	11.769	3.557	UP	epididymal_secretory_protein_e1_precursor	Not_available
135	NVE3644	934	10923	11.684	3.546	UP	Not_available	Not_available
136	NVE15772	2174	25385	11.675	3.545	UP	Not_available	Not_available
137	NVE1605	1255	14612	11.636	3.541	UP	Anoctamin-8 (Transmembrane protein 16H)	Not_available
138	NVE20247	91	1063	11.638	3.541	UP	OCTL_DROMEOrganic cation transporter	Not_available
139	NVE20684	65	766	11.635	3.54	UP	gastrulation_brain_homeobox_2	Not_available
140	NVE7910	176	2051	11.627	3.539	UP	ferritin	Not_available
141	NVE1277	50	584	11.585	3.534	UP	isoform_a	Not_available
142	NVE22143	317	3667	11.553	3.53	UP	Not_available	Not_available
143	NVE26174	139	1608	11.54	3.529	UP	metalloproteinase_inhibitor_3-like	Not_available
144	NVE2901	216	2503	11.542	3.529	UP	Not_available	Not_available
145	NVE18968	65	750	11.523	3.526	UP	Not_available	Not_available
146	NVE12607	144	1656	11.506	3.524	UP	Not_available	Not_available
147	NVE23218	64	731	11.451	3.517	UP	Not_available	Not_available
148	NVE6185	130	1489	11.436	3.516	UP	FA5_BOVINCoagulation factor V	Venom prothrombin activator omicarin-C non-catalytic subunit
149	NVE13546	146	1677	11.426	3.514	UP	endothelin-converting_enzyme_1	Neprilysin-1	Cnidocyte
150	NVE6184	184	2101	11.412	3.513	UP	AGRG4_MOUSEAdhesion G- coupled receptor G4	Venom prothrombin activator pseutarin-C non-catalytic subunit
151	NVE10742	84	951	11.351	3.505	UP	homeobox_protein_mox-2-like	Not_available
152	NVE16112	500	5655	11.328	3.502	UP	Not_available	Not_available
153	NVE25816	50	571	11.326	3.502	UP	Not_available	Not_available
154	NVE19041	445	5031	11.29	3.497	UP	glycerol-3-phosphate_dehydrogenase_mitochondrial-like	Not_available
155	NVE10794	274	3074	11.227	3.489	UP	TNF receptor-associated factor 4	Not_available
156	NVE8855	224	2512	11.2	3.485	UP	carboxypeptidase_d	Not_available
157	NVE3579	323	3608	11.179	3.483	UP	Not_available	Not_available
158	NVE15776	152	1685	11.071	3.469	UP	Peroxidasin homolog	Not_available
159	NVE18958	3078	34098	11.076	3.469	UP	Not_available	Not_available
160	NVE4226	135	1493	11.04	3.465	UP	NCol1	Not_available
161	NVE21919	59	648	10.942	3.452	UP	Major facilitator superfamily domain-containing protein 12	Not_available
162	NVE3839	1056	11474	10.866	3.442	UP	LPHN_DROPSLatrophilin Cirl	Not_available
163	NVE4723	249	2705	10.857	3.441	UP	Hemicentin-2	Not_available
164	NVE4457	161	1744	10.823	3.436	UP	Not_available	Not_available
165	NVE14462	907	9815	10.817	3.435	UP	Proprotein convertase subtilisin/kexin type 5	Not_available
166	NVE9787	4224	45513	10.774	3.43	UP	Not_available	Not_available
167	NVE24075	153	1645	10.767	3.428	UP	BETS_RHIMLGlycine betaine proline betaine transporter	Not_available
168	NVE135	185	1982	10.701	3.42	UP	coagulation_factor_c_cochlin_(limulus_polyphemus)	Not_available
169	NVE11707	416	4431	10.639	3.411	UP	Not_available	Not_available
170	NVE24825	435	4590	10.56	3.401	UP	Agrin	BUNCIToxin Bcs III 15.09
171	NVE17480	704	7367	10.451	3.386	UP	Not_available	Not_available
172	NVE523	84	878	10.422	3.382	UP	Not_available	Not_available
173	NVE3843	623	6472	10.38	3.376	UP	CSL1_ONCKEL-rhamnose-binding lectin CSL1	Not_available	Cnidocyte
174	NVE15774	557	5735	10.295	3.364	UP	Fibrillin-3	Coagulation factor X
175	NVE9458	79	820	10.234	3.355	UP	Extended synaptotagmin-2	Not_available
176	NVE3424	201	2040	10.112	3.338	UP	a_disintegrin_and_metalloproteinase_with_thrombospondin_motifs_3	Not_available
177	NVE15860	694	6998	10.081	3.334	UP	Vascular cell adhesion protein 1	Not_available
178	NVE10071	1568	15735	10.037	3.327	UP	Not_available	Not_available
179	NVE1236	193	1927	9.972	3.318	UP	Sushi, von Willebrand factor type A, EGF and pentraxin domain-containing protein 1	Not_available
180	NVE15836	58	571	9.94	3.313	UP	Not_available	Not_available
181	NVE6109	116	1149	9.891	3.306	UP	CBPA4_HUMANCarboxypeptidase A4	Not_available
182	NVE3046	4368	43200	9.891	3.306	UP	Not_available	Not_available
183	NVE21150	1208	11936	9.879	3.304	UP	MELCPFour-domain proteases inhibitor	LOPOLTurripeptide Lol9.1
184	NVE25112	252	2493	9.866	3.302	UP	Monocarboxylate transporter 3 (MCT 3) (Retinal epithelial membrane protein) (Solute carrier family 16 member 8)	Not_available
185	NVE10565	156	1538	9.838	3.298	UP	group_xv_phospholipase_a2_precursor	Not_available
186	NVE18480	86	851	9.838	3.298	UP	BARH1_DROMEHomeobox B-H1	Not_available
187	NVE8371	175	1722	9.823	3.296	UP	Secreted frizzled-related protein 2	Not_available
188	NVE8223	124	1217	9.811	3.294	UP	Not_available	Not_available
189	NVE16086	187	1829	9.778	3.29	UP	Not_available	Not_available
190	NVE13855	355	3470	9.766	3.288	UP	cub_domain-containing_protein_2	AUSLAPutative Kunitz-type serine protease inhibitor
191	NVE19213	59	572	9.761	3.287	UP	myelin_gene_regulatory_factor	Not_available
192	NVE23196	63	620	9.758	3.287	UP	SERIC_NEMVEProbable serine incorporator	Not_available
193	NVE21061	1672	16240	9.709	3.279	UP	Not_available	Not_available
194	NVE24309	590	5711	9.663	3.273	UP	lysosomal_acid_lipase_cholesteryl_ester_hydrolase_precursor	Putative lysosomal acid lipase/cholesteryl ester hydrolase
195	NVE10241	142	1372	9.629	3.267	UP	Not_available	Not_available
196	NVE19314	102	988	9.616	3.266	UP	Fibrillin-1 (MP340) [Cleaved into: Asprosin]	Venom prothrombin activator vestarin-D2
197	NVE12083	111	1066	9.603	3.264	UP	VPS21_YEASTVacuolar sorting-associated 21	Not_available
198	NVE3795	172	1656	9.581	3.26	UP	Zinc metalloproteinase nas-6	Astacin-like metalloprotease toxin 1
199	NVE20500	56	535	9.573	3.259	UP	neuropeptide_receptor_a16	Not_available
200	NVE3423	92	876	9.561	3.257	UP	a_disintegrin_and_metalloproteinase_with_thrombospondin_motifs_12	Not_available
201	NVE13172	92	874	9.528	3.252	UP	Protein rolling stone	Not_available
202	NVE15773	505	4805	9.518	3.251	UP	Matrilin-2	Venom prothrombin activator pseutarin-C catalytic subunit
203	NVE2426	3094	29325	9.479	3.245	UP	kunitz_and_ntr_domain-containing_protein_2	Tau-stichotoxin-Hcr2b
204	NVE8569	190	1805	9.48	3.245	UP	T-box transcription factor TBX1-A	Not_available
205	NVE10535	133	1251	9.427	3.237	UP	glycoside_hydrolase_family_10	Not_available
206	NVE3404	128	1202	9.391	3.231	UP	LOXL2_BOVINLysyl oxidase homolog 2	Not_available
207	NVE3641	82	772	9.385	3.23	UP	GLI4_XENLAZinc finger GLI4	Not_available
208	NVE16007	63	589	9.376	3.229	UP	Not_available	Not_available
209	NVE16849	94	884	9.367	3.228	UP	IF_MOUSEGastric intrinsic factor	Not_available
210	NVE13055	90	837	9.311	3.219	UP	Not_available	Not_available
211	NVE9417	125	1164	9.297	3.217	UP	Not_available	Not_available
212	NVE15248	143	1328	9.278	3.214	UP	Not_available	Not_available
213	NVE18737	180	1671	9.274	3.213	UP	Not_available	Not_available
214	NVE21151	2944	27159	9.224	3.205	UP	MELCPFour-domain proteases inhibitor	IOTCITurripeptide Ici9.1
215	NVE4122	168	1549	9.215	3.204	UP	Zinc transporter ZIP14	Not_available
216	NVE25910	62	573	9.157	3.195	UP	Not_available	Not_available
217	NVE26200	244	2223	9.105	3.187	UP	DATGLProtein disulfide-isomerase	Not_available	Cnidocyte
218	NVE8113	710	6465	9.103	3.186	UP	Testican-2	IOTCITurripeptide Ici9.1
219	NVE2017	123	1115	9.091	3.185	UP	ASFL6DNA polymerase beta	Waprin-Phi3
220	NVE21105	130	1180	9.08	3.183	UP	collagen_alpha-1_chain	Not_available
221	NVE8154	228	2065	9.057	3.179	UP	Major facilitator superfamily domain-containing protein 12	Not_available
222	NVE857	71	645	9.044	3.177	UP	Not_available	Not_available
223	NVE16534	188	1700	9.028	3.174	UP	Not_available	Not_available
224	NVE1601	241	2177	9.023	3.174	UP	CO6_BOVINComplement component C6	Not_available
225	NVE10637	282	2512	8.902	3.154	UP	Not_available	Not_available
226	NVE25290	6748	60029	8.895	3.153	UP	APLP_LOCMIApolipophorins	Not_available
227	NVE2756	63	562	8.869	3.149	UP	isoform_a	Not_available
228	NVE16375	918	8133	8.855	3.146	UP	metalloproteinase_inhibitor_3-like	Not_available
229	NVE4225	105	923	8.836	3.143	UP	Not_available	Not_available
230	NVE18976	175	1550	8.826	3.142	UP	Collagen alpha-1(XII) chain	Waprin-Phi2
231	NVE1769	759	6684	8.802	3.138	UP	kielin_chordin-like	Cysteine-rich venom protein 6
232	NVE5663	83	732	8.781	3.134	UP	laminin_subunit_gamma-1	Not_available
233	NVE20928	537	4714	8.765	3.132	UP	VGLU1_XENLAVesicular glutamate transporter 1	Not_available
234	NVE10153	2674	23410	8.753	3.13	UP	extracellular_sulfatase_sulf-1	Not_available
235	NVE20930	113	992	8.728	3.126	UP	h-orf_protein	Not_available
236	NVE5672	65	571	8.733	3.126	UP	von Willebrand factor type EGF and pentraxin domain-containing 1	Venom prothrombin activator pseutarin-C non-catalytic subunit
237	NVE22514	123	1076	8.71	3.123	UP	Monocarboxylate transporter 8	Not_available
238	NVE9156	86	750	8.699	3.121	UP	Not_available	Not_available
239	NVE11877	141	1232	8.693	3.12	UP	YEASTPhosphatidylinositol transfer protein CSR1	Not_available
240	NVE16413	392	3409	8.684	3.118	UP	glutathione_peroxidase_1	Not_available
241	NVE1244	4083	35384	8.666	3.115	UP	Aerolysin	Not_available
242	NVE4671	123	1071	8.654	3.113	UP	CUB and sushi domain-containing protein 3	GLOHASnaclec coagulation factor IX/factor X-binding protein subunit A
243	NVE18170	183	1582	8.641	3.111	UP	complement_factor_b	Gilatoxin
244	NVE16015	308	2661	8.635	3.11	UP	Not_available	Not_available
245	NVE25818	599	5171	8.627	3.109	UP	Not_available	Not_available
246	NVE2682	54	470	8.609	3.106	UP	Not_available	Not_available
247	NVE1387	54	467	8.58	3.101	UP	arylsulfatase_b	Not_available
248	NVE21880	1363	11651	8.544	3.095	UP	Not_available	Not_available
249	NVE22045	291	2486	8.525	3.092	UP	Tolloid-like protein 1	Nematocyst expressed protein 6
250	NVE10947	85	725	8.464	3.081	UP	kelch-like_protein_20	Not_available
251	NVE18020	61	521	8.448	3.079	UP	Not_available	Not_available
252	NVE4959	898	7579	8.428	3.075	UP	Not_available	Not_available
253	NVE12081	346	2913	8.42	3.074	UP	CANALRas-like protein 1	Not_available
254	NVE18957	1714	14430	8.414	3.073	UP	Not_available	Not_available
255	NVE2629	127	1072	8.417	3.073	UP	PK1L2_MOUSEPolycystic kidney disease 1-like 2	Venom prothrombin activator pseutarin-C non-catalytic subunit
256	NVE18920	273	2298	8.409	3.072	UP	Collagen alpha-1(II) chain	Not_available
257	NVE10070	299	2518	8.411	3.072	UP	Not_available	Not_available
258	NVE16845	181	1513	8.378	3.067	UP	Transcription factor SOX-17	Not_available
259	NVE11673	466	3894	8.349	3.062	UP	C3 and PZP-like alpha-2-macroglobulin domain-containing protein 8	Venom factor
260	NVE17058	78	651	8.344	3.061	UP	FUCO1_ARATHAlpha-L-fucosidase 1	Not_available
261	NVE3132	431	3583	8.307	3.054	UP	Not_available	Not_available
262	NVE19483	103	851	8.237	3.042	UP	Not_available	Not_available
263	NVE19368	405	3322	8.198	3.035	UP	Not_available	Not_available
264	NVE2944	510	4176	8.179	3.032	UP	Somatomedin-B and thrombospondin type-1 domain-containing protein	Not_available
265	NVE18593	143	1168	8.167	3.03	UP	Not_available	Not_available
266	NVE8554	257	2095	8.152	3.027	UP	Receptor-type tyrosine-protein phosphatase alpha	Not_available
267	NVE25485	85	691	8.122	3.022	UP	TOC34_ARATHTranslocase of chloroplast chloroplastic	Not_available
268	NVE3406	95	775	8.121	3.022	UP	LOXL2_BOVINLysyl oxidase homolog 2	Not_available
269	NVE18738	3633	29174	8.031	3.006	UP	CUB and sushi domain-containing protein 3	Not_available
270	NVE2959	175	1403	8.03	3.005	UP	MAM and LDL-receptor class A domain-containing protein 2 (Fragment)	Not_available
271	NVE3052	68	540	8.027	3.005	UP	low_quality_protein:_collagen_alpha-4_chain-like	Not_available
272	NVE8852	413	3312	8.022	3.004	UP	cathepsin_l-like	Not_available
273	NVE21313	548	4397	8.025	3.004	UP	Not_available	Not_available
274	NVE8334	3124	25025	8.011	3.002	UP	neurogenic_locus_notch_homolog_protein_1-like	Not_available
275	NVE15088	138	1105	7.986	2.997	UP	Chloride intracellular channel protein 3	Not_available
276	NVE26170	141	1128	7.97	2.995	UP	Major facilitator superfamily domain-containing protein 12	Not_available
277	NVE24695	113	903	7.961	2.993	UP	astacin_3	Astacin-like metalloprotease toxin 1
278	NVE12930	335	2669	7.962	2.993	UP	Fibrillin-2	TRISTSnaclec stejaggregin-A subunit alpha
279	NVE18492	156	1240	7.95	2.991	UP	metabotropic_glutamate_receptor_4	Not_available
280	NVE24823	2368	18836	7.953	2.991	UP	agrin	Turripeptide Pal9.2
281	NVE13986	243	1930	7.944	2.99	UP	Zinc finger protein SNAI2	Not_available
282	NVE23867	63	504	7.932	2.988	UP	Not_available	Not_available
283	NVE15801	367	2906	7.911	2.984	UP	egf-like_domain-containing_protein	Not_available
284	NVE7591	115	914	7.91	2.984	UP	BP10_PARLIBlastula protease 10	Nematocyst expressed protein 6
285	NVE17048	117	927	7.909	2.983	UP	Myophilin	Not_available
286	NVE15679	130	1025	7.857	2.974	UP	PXDN_HUMANPeroxidasin homolog	Not_available
287	NVE22463	142	1114	7.857	2.974	UP	NEP3-like	Not_available
288	NVE5608	53	416	7.842	2.971	UP	Not_available	Not_available
289	NVE1235	682	5340	7.83	2.969	UP	TLL1_DANREDorsal-ventral patterning tolloid 1	Nematocyst expressed protein 6
290	NVE5730	108	845	7.825	2.968	UP	Contactin-related (may play a role in the formation of axonconnections in the developing nervous system)	Venom prothrombin activator oscutarin-C non-catalytic subunit	Cnidocyte
291	NVE3642	1669	13045	7.812	2.966	UP	Not_available	Not_available
292	NVE17593	95	740	7.776	2.959	UP	Not_available	Not_available
293	NVE11674	359	2790	7.778	2.959	UP	Pregnancy zone protein	Venom factor
294	NVE5437	67	523	7.751	2.954	UP	Fibril-forming collagen alpha chain (Fragment)	Not_available
295	NVE19696	1288	9907	7.688	2.943	UP	BACSUPutative amidohydrolase YtcJ	Not_available
296	NVE2049	227	1739	7.665	2.938	UP	Plasma kallikrein	HOPSTVenom prothrombin activator hopsarin-D
297	NVE11675	607	4621	7.606	2.927	UP	Murinoglobulin-1	Venom factor
298	NVE24076	124	939	7.59	2.924	UP	choline_carnitine_betaine_transporter	Not_available
299	NVE16464	196	1490	7.587	2.923	UP	cre-nas-13_protein	Nematocyst expressed protein 6
300	NVE18009	253	1916	7.559	2.918	UP	Prothrombin	NOTSCVenom prothrombin activator notecarin-D1
301	NVE24188	422	3188	7.554	2.917	UP	Myosin-2 essential light chain	BOTINCalglandulin
302	NVE10004	1572	11851	7.54	2.915	UP	Hemicentin-1 (Fibulin-6) (FIBL-6)	Not_available
303	NVE8628	194	1468	7.543	2.915	UP	cub_domain_containing_protein_2	Not_available
304	NVE19606	203	1532	7.541	2.915	UP	isoform_c	Not_available
305	NVE23288	464	3490	7.527	2.912	UP	MMP14_RATMatrix metallo ase-14	Not_available
306	NVE19791	1259	9466	7.521	2.911	UP	collagen_alpha-2_chain_precursor	Not_available
307	NVE25697	2244	16839	7.504	2.908	UP	Not_available	Not_available
308	NVE23566	305	2282	7.487	2.904	UP	Monocarboxylate transporter 14 (MCT 14) (Solute carrier family 16 member 14)	Not_available
309	NVE710	54	406	7.469	2.901	UP	laminin_subunit_alpha-2	Not_available
310	NVE15840	1964	14662	7.465	2.9	UP	Protein sidekick-1	Not_available
311	NVE24822	190	1414	7.459	2.899	UP	CADN_ACRMICoadhesin (Fragment)	Turripeptide Pal9.2
312	NVE24789	88	653	7.429	2.893	UP	Not_available	Not_available
313	NVE24809	2274	16799	7.388	2.885	UP	agrin-like	PHONIU24-ctenitoxin-Pn1a
314	NVE23051	336	2464	7.318	2.871	UP	Not_available	Not_available
315	NVE6410	110	803	7.318	2.871	UP	5-hydroxytryptamine receptor 1A (5-HT-1A) (5-HT1A) (Serotonin receptor 1A)	Not_available
316	NVE18540	4399	32111	7.299	2.868	UP	CO3_LETCAComplement C3 (Fragment)	Cobra venom factor
317	NVE5452	68	495	7.293	2.867	UP	Not_available	Not_available
318	NVE17382	119	862	7.238	2.856	UP	YL397_MIMIVUncharacterized protein L397	Not_available
319	NVE24810	1548	11169	7.214	2.851	UP	Collagen alpha-6(VI) chain	SISCAFused toxin protein
320	NVE9850	171	1232	7.213	2.851	UP	homeobox_protein_six1	Not_available
321	NVE22440	76	540	7.183	2.845	UP	Not_available	Not_available
322	NVE18539	779	5557	7.132	2.834	UP	complement_component_c3-like_protein	Ophiophagus venom factor
323	NVE20126	1210	8626	7.129	2.834	UP	kinesin_motor_domain_containing_protein	Not_available
324	NVE18953	548	3912	7.129	2.834	UP	Not_available	Not_available
325	NVE22898	140	994	7.109	2.83	UP	growth_arrest-specific_protein_1-like	Not_available
326	NVE24486	60	432	7.105	2.829	UP	fibropellin_ib	Not_available
327	NVE24206	74	528	7.095	2.827	UP	MET7A_HUMANMethyltransferase 7A	Not_available
328	NVE18541	936	6633	7.086	2.825	UP	allograft_inflammatory_factor_1	Not_available
329	NVE2084	64	453	7.032	2.814	UP	Not_available	Not_available
330	NVE5670	62	436	7.025	2.813	UP	Not_available	Not_available
331	NVE19436	170	1198	7.017	2.811	UP	fibroblast_growth_factor_8	Not_available
332	NVE4675	69	487	7.019	2.811	UP	Y7786_DICDIPH domain-containing DDB_G0267786	Not_available
333	NVE17861	1452	10173	7.006	2.809	UP	Prosaposin	Not_available
334	NVE1271	92	643	7.003	2.808	UP	MAM and LDL-receptor class A domain-containing protein 2 (Fragment)	Not_available
335	NVE6478	652	4545	6.975	2.802	UP	Receptor-type tyrosine-protein phosphatase F	Venom prothrombin activator pseutarin-C non-catalytic subunit
336	NVE5853	472	3290	6.966	2.8	UP	aldehyde_reductase	Not_available
337	NVE2563	61	422	6.951	2.797	UP	complement_component_c3	Not_available
338	NVE15705	695	4834	6.947	2.796	UP	XYLT_DROPSXylosyltransferase oxt	Not_available
339	NVE19037	3247	22535	6.938	2.794	UP	Not_available	Not_available
340	NVE16791	59	407	6.914	2.79	UP	counting_factor_associated_protein_d-like	Not_available
341	NVE16580	54	373	6.912	2.789	UP	Not_available	Not_available
342	NVE25658	378	2609	6.91	2.789	UP	Laminin subunit alpha (Laminin A chain)	Not_available
343	NVE12928	103	711	6.903	2.787	UP	MRC1_HUMANMacrophage mannose receptor 1	Venom prothrombin activator oscutarin-C non-catalytic subunit
344	NVE11071	871	6007	6.898	2.786	UP	Hemicentin-2	Not_available
345	NVE7276	62	431	6.897	2.786	UP	angiotensin-converting_enzyme	Not_available
346	NVE10640	348	2402	6.892	2.785	UP	PPA5_RABITTartrate-resistant acid phosphatase type 5	Not_available
347	NVE18538	476	3279	6.888	2.784	UP	hemicentin-1_precursor	Not_available
348	NVE2179	3142	21641	6.887	2.784	UP	PGCB_BOVINBrevican core	TRISTSnaclec stejaggregin-A subunit beta-2
349	NVE5664	146	1005	6.882	2.783	UP	laminin_subunit_gamma-1_precursor	Not_available
350	NVE5438	96	659	6.847	2.775	UP	Not_available	Not_available
351	NVE24395	173	1184	6.828	2.772	UP	Not_available	Not_available
352	NVE2417	241	1646	6.827	2.771	UP	bone_morphogenetic_protein_1b	Astacin-like metalloprotease toxin 1
353	NVE11004	399	2715	6.813	2.768	UP	Not_available	Not_available
354	NVE14902	330	2250	6.803	2.766	UP	Peroxinectin A	Not_available
355	NVE4672	262	1781	6.787	2.763	UP	PH domain-containing protein DDB	Not_available
356	NVE4719	1224	8289	6.773	2.76	UP	ATS16_HUMANA disintegrin and metallo ase with thrombospondin motifs 16	Zinc metalloproteinase-disintegrin-like EoVMP2
357	NVE4856	304	2052	6.768	2.759	UP	Apolipoprotein D (Apo-D) (ApoD)	Not_available
358	NVE9354	386	2611	6.762	2.758	UP	cathepsin_b	Not_available
359	NVE7117	55	374	6.748	2.755	UP	homeobox_protein_otx1-like	Not_available
360	NVE20550	51	342	6.732	2.751	UP	Not_available	Not_available
361	NVE11158	247	1667	6.727	2.75	UP	Serine/threonine-protein kinase PLK1	Not_available
362	NVE17562	453	3039	6.709	2.746	UP	low-density_lipoprotein_receptor-related_protein_4	Not_available
363	NVE15238	334	2219	6.638	2.731	UP	collagen_alpha-1_chain_precursor	Not_available
364	NVE9678	56	376	6.626	2.728	UP	Not_available	Not_available
365	NVE2015	500	3307	6.619	2.727	UP	Papilin	BITGAKunitz-type serine protease inhibitor bitisilin-3
366	NVE13879	88	579	6.598	2.722	UP	ROR2_MOUSETyrosine- kinase transmembrane receptor ROR2	Not_available
367	NVE2274	55	362	6.588	2.72	UP	Not_available	Not_available
368	NVE19343	200	1323	6.59	2.72	UP	Poly(U)-specific endoribonuclease-B	Not_available
369	NVE11760	107	708	6.59	2.72	UP	Not_available	Not_available
370	NVE22139	601	3956	6.576	2.717	UP	Not_available	Not_available
371	NVE3804	63	415	6.556	2.713	UP	Not_available	Not_available
372	NVE19084	206	1353	6.559	2.713	UP	acyl-_synthetase_family_member_mitochondrial-like	Not_available
373	NVE21501	101	662	6.531	2.707	UP	PXDN_MOUSEPeroxidasin homolog	Not_available
374	NVE13051	180	1177	6.525	2.706	UP	ADAM9_HUMANDisintegrin and metallo ase domain-containing 9	Zinc metalloproteinase-disintegrin-like EoVMP2
375	NVE253	30636	199303	6.505	2.702	UP	MATN4_MOUSEMatrilin-4	Not_available
376	NVE23205	7654	49675	6.49	2.698	UP	calcium_calmodulin_dependent_protein_kinase_ii	Not_available
377	NVE10949	78	510	6.453	2.69	UP	neurogenic_locus_notch_homolog_protein_2-like	HASHEAugerpeptide hhe9.2
378	NVE22380	169	1095	6.454	2.69	UP	TWiK family of potassium channels protein 7	Not_available
379	NVE709	611	3914	6.409	2.68	UP	Laminin subunit alpha (Laminin A chain)	Not_available
380	NVE14311	1059	6778	6.398	2.678	UP	Not_available	Not_available
381	NVE8329	218	1391	6.392	2.676	UP	Not_available	Not_available
382	NVE10598	86	550	6.372	2.672	UP	Not_available	Not_available
383	NVE26057	2768	17605	6.36	2.669	UP	Not_available	Not_available
384	NVE25657	580	3672	6.337	2.664	UP	Laminin subunit alpha (Laminin A chain)	Not_available
385	NVE5666	588	3719	6.315	2.659	UP	beta_4	Not_available
386	NVE22714	58	368	6.281	2.651	UP	HECD1_HUMANE3 ubiquitin- ligase HECTD1	Not_available
387	NVE10539	67	413	6.278	2.65	UP	PTPRS_RATReceptor-type tyrosine- phosphatase S	Not_available
388	NVE5777	341	2132	6.249	2.644	UP	chondroitin_sulfate_proteoglycan_4-like	Not_available
389	NVE13087	11838	72931	6.161	2.623	UP	cytochrome_family_subfamily_polypeptide_5-like	Coagulation factor V
390	NVE21289	1523	9350	6.137	2.617	UP	Collagen alpha chain (Fragment)	Not_available
391	NVE10323	53	324	6.105	2.61	UP	Not_available	Not_available
392	NVE18456	9137	55594	6.085	2.605	UP	#N/A	#N/A
393	NVE1486	84	512	6.086	2.605	UP	Not_available	Not_available
394	NVE23479	411	2499	6.075	2.603	UP	Not_available	Not_available
395	NVE18550	1098	6643	6.049	2.597	UP	complement_factor_b	AGEAPVenom peptide isomerase heavy chain
396	NVE14237	64	389	6.044	2.596	UP	Not_available	Not_available
397	NVE17415	118	717	6.036	2.594	UP	Not_available	Not_available
398	NVE7493	184	1110	6.033	2.593	UP	chd64_cg14996-pb	Not_available
399	NVE7404	75	451	6.027	2.591	UP	gastric_triacylglycerol_lipase	Putative lysosomal acid lipase/cholesteryl ester hydrolase
400	NVE47	1978	11909	6.02	2.59	UP	Phosphoribosylglycinamide formyltransferase 2	Not_available
401	NVE10466	134	809	6.013	2.588	UP	Sodium-dependent glucose transporter 1	Not_available
402	NVE18056	173	1042	6.004	2.586	UP	f-box_lrr-repeat_protein_7	Not_available
403	NVE12938	164	981	5.984	2.581	UP	PK1L_ACRMIPolycystic kidney disease 1-related (Fragment)	Not_available
404	NVE1558	137	819	5.971	2.578	UP	kex2-like_endoprotease	Not_available
405	NVE18954	2348	13999	5.961	2.576	UP	Not_available	Not_available
406	NVE8500	240	1435	5.964	2.576	UP	IBP7_MOUSEInsulin-like growth factor-binding 7	Venom protein 302
407	NVE17117	69	406	5.907	2.562	UP	KLHL3_DANREKelch 3	Not_available
408	NVE19580	98	580	5.906	2.562	UP	adipocyte_plasma_membrane-associated_protein	Not_available
409	NVE25994	87	512	5.906	2.562	UP	ion_channel_nompc	Alpha-latrocrustotoxin-Lt1a
410	NVE1028	66	392	5.887	2.557	UP	activating_transcription_factor_3	Not_available
411	NVE8411	68	401	5.853	2.549	UP	Not_available	Not_available
412	NVE19113	57	333	5.852	2.549	UP	Not_available	Not_available
413	NVE21104	214	1252	5.849	2.548	UP	Not_available	Not_available
414	NVE21828	761	4454	5.849	2.548	UP	collagen_alpha-1_chain	Not_available
415	NVE19039	8480	49516	5.839	2.546	UP	Not_available	Not_available
416	NVE3089	392	2285	5.827	2.543	UP	Mucin-like protein (Fragment)	Not_available
417	NVE20669	105	614	5.82	2.541	UP	Not_available	Not_available
418	NVE22304	161	935	5.809	2.538	UP	Not_available	Not_available
419	NVE21242	453	2628	5.791	2.534	UP	Myotrophin	Delta-latroinsectotoxin-Lt1a
420	NVE19552	76	440	5.781	2.531	UP	MOT6_HUMANMonocarboxylate transporter 6	Not_available
421	NVE8851	53	307	5.771	2.529	UP	histone_h2b_1_2-like	Not_available
422	NVE9607	829	4773	5.759	2.526	UP	Ninein-like protein	Not_available
423	NVE11829	59	338	5.737	2.52	UP	collagen_type_vi_alpha_6	Not_available
424	NVE217	85	491	5.735	2.52	UP	Neuropeptide Y receptor	Not_available
425	NVE19040	9573	54816	5.726	2.518	UP	Not_available	Not_available
426	NVE4054	124	710	5.723	2.517	UP	MFSD6_MOUSEMajor facilitator superfamily domain-containing 6	Not_available
427	NVE142	78	451	5.726	2.517	UP	DKK3_MOUSEDickkopf-related 3	Not_available
428	NVE3840	60	344	5.721	2.516	UP	Not_available	Not_available
429	NVE13427	557	3178	5.7	2.511	UP	calumenin	Reticulocalbin-2
430	NVE3090	541	3080	5.691	2.509	UP	Sushi, nidogen and EGF-like domain-containing protein 1	Not_available
431	NVE11772	59	333	5.668	2.503	UP	Not_available	Not_available
432	NVE17938	94	527	5.641	2.496	UP	Not_available	Not_available
433	NVE18733	955	5378	5.63	2.493	UP	basement_membrane-specific_heparan_sulfate_proteoglycan_core_protein	DEIACSnaclec agkisacutacin subunit A
434	NVE13057	198	1120	5.627	2.492	UP	Not_available	Not_available
435	NVE16514	253	1418	5.624	2.492	UP	Transmembrane protein 151A	Not_available
436	NVE1697	80	454	5.627	2.492	UP	brain-specific_angiogenesis_inhibitor_1-associated_protein_2-like_protein_1	Not_available
437	NVE9732	150	839	5.606	2.487	UP	Roundabout homolog 1	Insulin-like growth factor-binding protein-related protein 1
438	NVE16163	107	598	5.574	2.479	UP	Not_available	Not_available
439	NVE1270	417	2311	5.542	2.47	UP	MAM and LDL-receptor class A domain-containing protein 2 (Fragment)	Not_available
440	NVE16128	225	1250	5.538	2.469	UP	leishmanolysin-like_peptidase	Not_available
441	NVE19233	236	1306	5.535	2.469	UP	LSHR_HUMANLutropin-choriogonadotropic hormone receptor	Not_available
442	NVE547	159	868	5.462	2.449	UP	Not_available	Not_available
443	NVE5234	507	2773	5.462	2.449	UP	delta-like_1_precursor	Not_available
444	NVE9906	457	2483	5.421	2.439	UP	Not_available	Not_available
445	NVE19615	1707	9250	5.417	2.438	UP	Not_available	Not_available
446	NVE11866	79	425	5.414	2.437	UP	caveolin_1	Not_available
447	NVE5927	408	2207	5.409	2.435	UP	Not_available	Not_available
448	NVE24474	170	919	5.407	2.435	UP	Not_available	Not_available
449	NVE15853	61	328	5.392	2.431	UP	Not_available	Not_available
450	NVE2432	73	390	5.372	2.425	UP	Not_available	Not_available
451	NVE4855	749	4010	5.358	2.422	UP	AHTemperature-induced lipocalin-1	Not_available
452	NVE18542	5343	28641	5.36	2.422	UP	aromatic-l-amino-acid_decarboxylase_isoform_1	Not_available
453	NVE19609	94	498	5.35	2.419	UP	eukaryotic_translation_initiation_factor_2_alpha_kinase	Not_available
454	NVE5500	99	530	5.333	2.415	UP	Retinol dehydrogenase 7	Not_available
455	NVE4045	121	644	5.318	2.411	UP	Neuronal acetylcholine receptor subunit alpha-10 (Alpha 10 nAChR) (Nicotinic acetylcholine receptor subunit alpha-10) (NACHR alpha-10)	Not_available
456	NVE18974	116	611	5.286	2.402	UP	NCol4	Not_available
457	NVE12857	1361	7158	5.258	2.394	UP	Collagen alpha-2(I) chain	Not_available
458	NVE3845	7757	40752	5.253	2.393	UP	NEP-5	Not_available
459	NVE14411	84	440	5.253	2.393	UP	Not_available	Not_available
460	NVE25957	1281	6705	5.229	2.387	UP	Not_available	Not_available
461	NVE20065	191	990	5.198	2.378	UP	von Willebrand factor type EGF and pentraxin domain-containing 1	Not_available
462	NVE1557	558	2893	5.177	2.372	UP	neuroendocrine_convertase_1	Not_available
463	NVE3012	402	2078	5.173	2.371	UP	skeletal receptor tyrosine kinase	Not_available
464	NVE16415	60	311	5.147	2.364	UP	Not_available	Not_available
465	NVE19258	116	595	5.135	2.36	UP	MFGM_RATLactadherin	Venom prothrombin activator pseutarin-C non-catalytic subunit
466	NVE541	190	978	5.13	2.359	UP	AHPectin acetylesterase 5	Not_available
467	NVE11514	140	719	5.122	2.357	UP	alkaline_phosphatase	Not_available
468	NVE2467	114	585	5.116	2.355	UP	Neurexin-4	Not_available
469	NVE22697	1380	7048	5.108	2.353	UP	Procollagen-lysine,2-oxoglutarate 5-dioxygenase 3	Not_available
470	NVE23216	60	301	5.102	2.351	UP	SQUACSteroid 17-alpha-hydroxylase/17,20 lyase	Not_available
471	NVE3844	8514	43377	5.095	2.349	UP	LPHN_DROPELatrophilin Cirl	Not_available
472	NVE3769	96	490	5.091	2.348	UP	Not_available	Not_available
473	NVE20437	2165	10970	5.066	2.341	UP	cub_and_lccl_domain_containing_2	Venom prothrombin activator oscutarin-C non-catalytic subunit
474	NVE9377	72	369	5.063	2.34	UP	TENX_HUMANTenascin-X	Not_available
475	NVE3524	163	821	5.061	2.339	UP	Not_available	Not_available
476	NVE16645	688	3473	5.05	2.336	UP	glutamate-cysteine_modifier_subunit	Not_available
477	NVE25554	74	374	5.047	2.335	UP	MYCTUPutative diacyglycerol O-acyltransferase Rv0221	Not_available
478	NVE16166	115	578	5.018	2.327	UP	Not_available	Not_available
479	NVE13428	532	2673	5.016	2.327	UP	1-aminocyclopropane-1-carboxylate_synthase-like_protein_1-like	Not_available
480	NVE2195	586	2936	5.01	2.325	UP	Galaxin	Not_available
481	NVE12154	96	476	4.971	2.314	UP	Not_available	Not_available
482	NVE22046	304	1506	4.951	2.308	UP	Not_available	Not_available
483	NVE456	774	3824	4.937	2.304	UP	laminin_b1	Not_available
484	NVE16097	1598	7883	4.932	2.302	UP	ICHUNVitellogenin	Not_available
485	NVE2609	152	750	4.924	2.3	UP	cathepsin_b	Not_available
486	NVE16001	58	282	4.913	2.297	UP	Not_available	Not_available
487	NVE16204	197	972	4.913	2.297	UP	Not_available	Not_available
488	NVE21825	84	406	4.886	2.289	UP	COCA1_CHICKCollagen alpha-1(XII) chain	Not_available
489	NVE18544	1078	5264	4.883	2.288	UP	72_kda_inositol_polyphosphate_5-phosphatase	Not_available
490	NVE5139	72	349	4.849	2.278	UP	fibroblast_growth_factor_24	Not_available
491	NVE5784	74	363	4.835	2.273	UP	EPDR1_HUMANMammalian ependymin-related 1	Not_available
492	NVE24304	77	370	4.828	2.271	UP	glutamate_carboxypeptidase_2-like_isoform_1	Not_available
493	NVE12020	83	397	4.809	2.266	UP	neurogenic_locus_notch_homolog_protein_2-like	Venom prothrombin activator vestarin-D2
494	NVE26064	54	258	4.8	2.263	UP	Not_available	Not_available
495	NVE3559	336	1617	4.801	2.263	UP	MFSD6_MOUSEMajor facilitator superfamily domain-containing 6	Not_available
496	NVE548	210	1009	4.788	2.259	UP	Not_available	Not_available
497	NVE24195	116	553	4.771	2.254	UP	Protein Wnt-7b	Not_available
498	NVE5198	63	294	4.738	2.244	UP	Not_available	Not_available
499	NVE22474	8853	41925	4.736	2.244	UP	matrix_metalloproteinase-14-like	Not_available
500	NVE14167	53	249	4.733	2.243	UP	Not_available	Not_available
501	NVE21832	101	475	4.723	2.24	UP	CO8B_MOUSEComplement component C8 beta chain	Not_available
502	NVE4034	272	1288	4.718	2.238	UP	beta-site_app-cleaving_enzyme_2	Not_available
503	NVE7496	417	1965	4.702	2.233	UP	Myophilin	Not_available
504	NVE19038	88	414	4.695	2.231	UP	Not_available	Not_available
505	NVE7659	155	725	4.688	2.229	UP	Not_available	Not_available
506	NVE22295	214	1006	4.684	2.228	UP	Not_available	Not_available
507	NVE3821	106	497	4.684	2.228	UP	Not_available	Not_available
508	NVE8335	55	255	4.657	2.219	UP	dna-directed_rna_polymerase_iii_subunit_rpc2	Not_available
509	NVE23343	180	839	4.64	2.214	UP	von Willebrand factor type EGF and pentraxin domain-containing 1	Not_available
510	NVE14924	289	1317	4.577	2.194	UP	Integrin alpha-8	Not_available
511	NVE7714	187	855	4.572	2.193	UP	mechanosensory_abnormality_family_member_(mec-2)	Not_available
512	NVE20314	90	412	4.569	2.192	UP	forkhead_box_l1	Not_available
513	NVE15255	1246	5683	4.562	2.19	UP	mechanosensory_protein_2-like	Not_available
514	NVE18395	116	531	4.557	2.188	UP	CABC2_BACT4Chondroitin sulfate ABC exolyase	Not_available
515	NVE16790	236	1068	4.539	2.182	UP	RD19B_ARATHProbable cysteine protease RD19B	Not_available
516	NVE20189	465	2104	4.531	2.18	UP	Ras-related protein Rab-24	Not_available
517	NVE23915	58	257	4.512	2.174	UP	Not_available	Not_available
518	NVE23050	181	812	4.503	2.171	UP	hemicentin_1	Not_available
519	NVE43	357	1605	4.499	2.17	UP	hemicentin_1	Astacin-like metalloprotease toxin 3
520	NVE9964	1670	7499	4.491	2.167	UP	CAEBRChondroitin proteoglycan 2	Not_available
521	NVE6019	177	795	4.489	2.166	UP	Probable N-acetyltransferase CML2	Not_available
522	NVE276	154	684	4.464	2.158	UP	Neuropeptide Y receptor	Not_available
523	NVE12190	70	314	4.455	2.155	UP	Not_available	Not_available
524	NVE12831	149	662	4.453	2.155	UP	down_syndrome_cell_adhesion_molecule	Not_available
525	NVE17250	1180	5233	4.438	2.15	UP	Not_available	Not_available
526	NVE9725	88	389	4.434	2.148	UP	FKB14_PONABPeptidyl-prolyl cis-trans isomerase FKBP14	Not_available
527	NVE4052	90	397	4.426	2.146	UP	Not_available	Not_available
528	NVE7766	199	882	4.41	2.141	UP	ANOGAProtein mab-21	Not_available
529	NVE5658	202	893	4.407	2.14	UP	STAR_DROME Star	Not_available
530	NVE17561	340	1495	4.399	2.137	UP	Hemicentin-1 (Fibulin-6) (FIBL-6)	Not_available
531	NVE5413	108	478	4.393	2.135	UP	Not_available	Not_available
532	NVE14932	73	323	4.39	2.134	UP	Not_available	Not_available
533	NVE7803	64	280	4.383	2.132	UP	basement_membrane-specific_heparan_sulfate_proteoglycan_core_protein	Venom prothrombin activator vestarin-D2
534	NVE17622	146	638	4.383	2.132	UP	Solute carrier family 23 member 2	Not_available
535	NVE22755	140	614	4.375	2.129	UP	membrane-associated_ring_finger_1	Not_available
536	NVE18693	59	260	4.37	2.128	UP	Not_available	Not_available
537	NVE16752	50	216	4.362	2.125	UP	golgin_subfamily_a_member_3	Not_available
538	NVE12267	73	315	4.317	2.11	UP	Not_available	Not_available
539	NVE22493	197	847	4.308	2.107	UP	Periostin	Not_available
540	NVE25616	283	1218	4.299	2.104	UP	von Willebrand factor D and EGF domain-containing protein	Not_available
541	NVE7053	201	866	4.3	2.104	UP	basement_membrane-specific_heparan_sulfate_proteoglycan_core_protein	Not_available
542	NVE20002	1232	5293	4.297	2.103	UP	nas-15_protein	Nematocyst expressed protein 6
543	NVE10322	77	331	4.281	2.098	UP	Not_available	Not_available
544	NVE11773	66	278	4.277	2.097	UP	Not_available	Not_available
545	NVE13579	186	792	4.27	2.094	UP	Not_available	Not_available
546	NVE8024	1754	7475	4.259	2.091	UP	Vesicular inhibitory amino acid transporter	Not_available
547	NVE12087	1626	6921	4.257	2.09	UP	HAEINLipopolysaccharide cholinephosphotransferase LicD	Not_available
548	NVE25239	123	525	4.245	2.086	UP	cartilage_matrix_protein	Not_available
549	NVE11362	300	1273	4.235	2.083	UP	collagen_alpha-6_chain-like	Waprin-Phi2
550	NVE12723	207	868	4.2	2.071	UP	neuropilin-1a_precursor	Astacin-like metalloprotease toxin 5
551	NVE8640	102	425	4.187	2.066	UP	GILT_BOVINGamma-interferon-inducible lysosomal thiol reductase	Not_available
552	NVE13352	358	1494	4.187	2.066	UP	Photoreceptor-specific nuclear receptor	Not_available
553	NVE21246	52	216	4.183	2.065	UP	Not_available	Not_available
554	NVE24836	155	651	4.17	2.06	UP	cdk5_regulatory_subunit_associated_protein_1-like_1	Not_available
555	NVE14162	112	464	4.157	2.056	UP	Hemicentin-1	Not_available
556	NVE13226	175	728	4.147	2.052	UP	Neurogenic locus notch homolog protein 1	Venom prothrombin activator omicarin-C catalytic subunit
557	NVE5014	57	240	4.137	2.048	UP	CSL1_ONCKEL-rhamnose-binding lectin CSL1	Not_available
558	NVE7575	256	1060	4.136	2.048	UP	ectonucleotide_pyrophosphatase_phosphodiesterase_family_member_5-like	Venom phosphodiesterase 2
559	NVE15463	1467	6068	4.133	2.047	UP	Transducin beta-like protein 2	Not_available
560	NVE4730	345	1425	4.126	2.045	UP	neuroligin-_x-linked	BUNFAAcetylcholinesterase
561	NVE19504	54	221	4.127	2.045	UP	Not_available	Not_available
562	NVE12912	214	881	4.122	2.043	UP	Collagen alpha-1(XXIV) chain	Ryncolin-3
563	NVE13901	79	328	4.12	2.043	UP	gamma-aminobutyric_acid_receptor_subunit_beta-1_isoform_1	Not_available
564	NVE7532	74	307	4.122	2.043	UP	Not_available	Not_available
565	NVE11746	582	2392	4.107	2.038	UP	BTN1_YARLI BTN1	Not_available
566	NVE12554	397	1621	4.082	2.029	UP	Not_available	Not_available
567	NVE10319	187	764	4.071	2.026	UP	K0319_HUMANDyslexia-associated KIAA0319	Not_available
568	NVE15703	121	489	4.065	2.023	UP	low_quality_protein:_canalicular_multispecific_organic_anion_transporter_1	Not_available
569	NVE5892	52	215	4.061	2.022	UP	ZDHC4_RATProbable palmitoyltransferase ZDHHC4	Not_available
570	NVE11517	58	239	4.059	2.021	UP	alkaline_phosphatase	Not_available
571	NVE18716	404	1639	4.049	2.018	UP	Phosphatidylinositol transfer protein alpha isoform	Not_available
572	NVE13182	59	238	4.037	2.013	UP	Not_available	Not_available
573	NVE13938	179	722	4.036	2.013	UP	alcohol_dehydrogenase	Not_available
574	NVE23302	89	361	4.028	2.01	UP	SO4A1_HUMANSolute carrier organic anion transporter family member 4A1	Not_available
575	NVE22587	347	1396	4.024	2.009	UP	WW domain binding protein 1-like	Not_available
576	NVE19612	55	221	4.016	2.006	UP	Not_available	Not_available
577	NVE1530	340	1365	4.012	2.004	UP	F-box/LRR-repeat protein 20 (F-box and leucine-rich repeat protein 20) (F-box/LRR-repeat protein 2-like)	Not_available
578	NVE12086	237	950	4.009	2.003	UP	Not_available	Not_available
579	NVE6691	60	239	4.006	2.002	UP	Not_available	Not_available
580	NVE16205	1023	4095	4.002	2.001	UP	Not_available	Not_available
581	NVE16359	81	326	3.989	1.996	UP	PHRF1_MOUSEPHD and RING finger domain-containing 1	Not_available
582	NVE602	70	278	3.986	1.995	UP	Putative beta-lactamase-like 1	Not_available
583	NVE21414	477	1902	3.984	1.994	UP	endoplasmic_reticulum_aminopeptidase_2-like	Not_available
584	NVE313	110	440	3.982	1.994	UP	Not_available	Not_available
585	NVE12196	787	3127	3.973	1.99	UP	e3_ubiquitin-protein_ligase_march8-like_isoform_2	Not_available
586	NVE23992	524	2080	3.969	1.989	UP	Not_available	Not_available
587	NVE2738	204	807	3.967	1.988	UP	fibroblast_growth_factor_receptor_1_precursor	Not_available
588	NVE20668	137	543	3.963	1.987	UP	PPCT_RATPhosphatidylcholine transfer	Not_available
589	NVE10321	254	1004	3.957	1.985	UP	TLL1_HUMANTolloid 1	Venom prothrombin activator pseutarin-C non-catalytic subunit
590	NVE14765	81	324	3.945	1.98	UP	Not_available	Not_available
591	NVE17213	1659	6532	3.936	1.977	UP	Not_available	Not_available
592	NVE13116	1309	5122	3.913	1.968	UP	MESAUNuclear factor 1 X-type	Not_available
593	NVE14257	306	1198	3.913	1.968	UP	Not_available	Not_available
594	NVE2153	99	388	3.886	1.958	UP	E3 ubiquitin-protein ligase TRIM71	Not_available
595	NVE16450	110	425	3.873	1.954	UP	Putative glutathione-specific gamma-glutamylcyclotransferase 2	Not_available
596	NVE1939	31103	120360	3.87	1.952	UP	cytoplasmic_actin	Not_available
597	NVE18771	439	1697	3.865	1.951	UP	allograft_inflammatory_factor_1	Not_available
598	NVE8201	237	911	3.854	1.946	UP	Protein mab-21-like	Not_available
599	NVE10733	109	416	3.851	1.945	UP	ESYT3_XENTRExtended synaptotagmin-3	Not_available
600	NVE8182	327	1258	3.847	1.944	UP	Not_available	Not_available
601	NVE3643	3225	12401	3.844	1.943	UP	Not_available	Not_available
602	NVE14923	354	1360	3.84	1.941	UP	integrin_alpha_4	Not_available
603	NVE15527	77	295	3.835	1.939	UP	counting_factor_associated_protein_d-like	Not_available
604	NVE4717	666	2555	3.835	1.939	UP	Pancreatic secretory granule membrane major glycoprotein GP2	Not_available
605	NVE19990	66	249	3.832	1.938	UP	myosin_light_chain_kinase_3-like	Not_available
606	NVE20929	52	198	3.799	1.926	UP	GRDP1_ARATHGlycine-rich domain-containing 1	Not_available
607	NVE14419	308	1167	3.794	1.924	UP	glypican_6	Not_available
608	NVE9239	68	259	3.784	1.92	UP	RNA-binding protein 41	Not_available
609	NVE342	333	1260	3.779	1.918	UP	Not_available	Not_available
610	NVE1950	161	605	3.767	1.913	UP	cell_division_control_protein_42	Not_available
611	NVE8661	56213	211053	3.755	1.909	UP	Collagen alpha-2(I) chain (Alpha-2 type I collagen)	Not_available
612	NVE14164	140	526	3.751	1.907	UP	hemicentin_1	Insulin-like growth factor-binding protein-related protein 1
613	NVE53	977	3662	3.75	1.907	UP	Not_available	Not_available
614	NVE15576	73	273	3.741	1.904	UP	PTPRS_HUMANReceptor-type tyrosine- phosphatase S	Not_available
615	NVE18985	612	2291	3.742	1.904	UP	Not_available	Not_available
616	NVE26184	707	2642	3.737	1.902	UP	cartilage_oligomeric_matrix_protein	Not_available
617	NVE1824	162	605	3.726	1.898	UP	dual_specificity_phosphatase_8	Not_available
618	NVE25456	52	195	3.727	1.898	UP	Not_available	Not_available
619	NVE26033	144	538	3.724	1.897	UP	Transmembrane protease serine 11D	NOTSCVenom prothrombin activator notecarin-D2
620	NVE26196	121	445	3.714	1.893	UP	Not_available	Not_available
621	NVE8288	86	318	3.713	1.893	UP	NHLC2_MOUSENHL repeat-containing 2	Not_available
622	NVE1969	85	315	3.714	1.893	UP	OPN4L_DANREMelanopsin-like	Not_available
623	NVE8226	149	555	3.713	1.893	UP	Solute carrier family 26 member 6	Not_available
624	NVE1294	318	1175	3.706	1.89	UP	hyaluronoglucosaminidase_5	BITARHyaluronidase-1
625	NVE4102	913	3377	3.699	1.887	UP	Transmembrane protein 132D	Not_available
626	NVE10970	202	747	3.684	1.881	UP	Probable glutathione S-transferase gst-36	Not_available
627	NVE14933	7218	26508	3.673	1.877	UP	alpha_tubulin	Not_available
628	NVE10026	109	399	3.67	1.876	UP	imidazole_glycerol_phosphate_synthase_subunit_hish	Not_available
629	NVE6863	132	483	3.661	1.872	UP	Not_available	Not_available
630	NVE15861	403	1471	3.653	1.869	UP	Hemicentin-2	Not_available
631	NVE14132	76	275	3.641	1.864	UP	Not_available	Not_available
632	NVE6865	52	188	3.637	1.863	UP	astacin_family_metalloendopeptidase_farm-1	Not_available
633	NVE22471	155	563	3.627	1.859	UP	Tight junction-associated protein 1	Not_available
634	NVE26183	53	190	3.603	1.849	UP	Not_available	Not_available
635	NVE17665	153	549	3.597	1.847	UP	Not_available	Not_available
636	NVE26100	83	300	3.595	1.846	UP	Not_available	Not_available
637	NVE1287	188	672	3.595	1.846	UP	WAP, Kazal, immunoglobulin, Kunitz and NTR domain-containing protein 2	BITGAKunitz-type serine protease inhibitor bitisilin-3
638	NVE314	430	1545	3.589	1.844	UP	NCKX5_HUMANSodium potassium calcium exchanger 5	Not_available
639	NVE13073	120	431	3.576	1.839	UP	MFD4A_XENTRMajor facilitator superfamily domain-containing 4A	Not_available
640	NVE12931	102	364	3.574	1.837	UP	SH3 domain-binding protein 5	Not_available
641	NVE12726	96	343	3.57	1.836	UP	GYAR_PYRFUGlyoxylate reductase	Not_available
642	NVE21749	1146	4085	3.567	1.835	UP	Papilin	Not_available
643	NVE12524	79	283	3.565	1.834	UP	atp-dependent_rna_helicase_ddx54	Not_available
644	NVE5888	78	278	3.563	1.833	UP	Lactosylceramide 1,3-N-acetyl-beta-D-glucosaminyltransferase A	Not_available
645	NVE25260	197	701	3.56	1.832	UP	Not_available	Not_available
646	NVE21797	196	696	3.551	1.828	UP	Not_available	Not_available
647	NVE23599	97	341	3.536	1.822	UP	Not_available	Not_available
648	NVE8013	161	569	3.527	1.819	UP	duf455_domain-containing_protein	Not_available
649	NVE19374	55	194	3.521	1.816	UP	Not_available	Not_available
650	NVE26218	572	2010	3.521	1.816	UP	Not_available	Not_available
651	NVE6179	134	473	3.516	1.814	UP	carboxypeptidase_a2	Not_available
652	NVE6269	233	818	3.515	1.814	UP	aldehyde_mitochondrial-like_isoform_1	Not_available
653	NVE6116	323	1133	3.513	1.813	UP	Not_available	Not_available
654	NVE19277	71	250	3.515	1.813	UP	alcohol_dehydrogenase	Not_available
655	NVE7080	1637	5757	3.515	1.813	UP	di-n-acetylchitobiase_precursor	Not_available
656	NVE24652	56	198	3.51	1.812	UP	Not_available	Not_available
657	NVE16203	277	975	3.509	1.811	UP	VWDE_HUMANvon Willebrand factor D and EGF domain-containing	Not_available
658	NVE22473	14430	50631	3.509	1.811	UP	matrix_metalloproteinase	Not_available
659	NVE13072	59	207	3.509	1.811	UP	Not_available	Not_available
660	NVE4055	56	201	3.51	1.811	UP	Not_available	Not_available
661	NVE6279	76	263	3.507	1.81	UP	KAD9_HUMANAdenylate kinase 9	Not_available
662	NVE8081	90	315	3.504	1.809	UP	kinesin_family_member_4a	Not_available
663	NVE18038	367	1282	3.495	1.805	UP	Reversion-inducing cysteine-rich protein with Kazal motifs	Not_available
664	NVE11374	89	307	3.49	1.803	UP	Protein toll	Not_available
665	NVE15239	329	1145	3.481	1.799	UP	Collagen alpha-1(XXVII) chain B	Not_available
666	NVE9263	103	358	3.481	1.799	UP	Centriolin	Not_available
667	NVE25217	59	205	3.471	1.795	UP	RAB7L_RATRas-related Rab-7L1	Not_available
668	NVE17252	828	2868	3.466	1.793	UP	Not_available	Not_available
669	NVE2180	509	1762	3.457	1.79	UP	PGCB_BOVINBrevican core	BITARSnaclec 8
670	NVE12983	1038	3589	3.456	1.789	UP	myosin_light_chain_isoform_a	_Calglandulin
671	NVE23133	554	1909	3.453	1.788	UP	Uncharacterized skeletal organic matrix protein 5	Not_available
672	NVE17663	108	376	3.448	1.786	UP	Not_available	Not_available
673	NVE15494	60	209	3.449	1.786	UP	dna-binding_protein_inhibitor_id-4	Not_available
674	NVE9608	158	542	3.446	1.785	UP	ninein-like	Not_available
675	NVE4053	447	1540	3.445	1.785	UP	MFSD6_HUMANMajor facilitator superfamily domain-containing 6	Not_available
676	NVE11665	133	459	3.446	1.785	UP	Not_available	Not_available
677	NVE13523	100	343	3.44	1.783	UP	Not_available	Not_available
678	NVE10950	53	184	3.442	1.783	UP	FBP1_STRPUFibropellin-1	Venom prothrombin activator vestarin-D1
679	NVE8133	63	216	3.433	1.78	UP	AGRL3_HUMANAdhesion G -coupled receptor L3	Not_available
680	NVE6265	66	230	3.433	1.78	UP	natriuretic_peptide_receptor_1-like	Not_available
681	NVE12712	78	266	3.43	1.778	UP	Not_available	Not_available
682	NVE2035	135	460	3.422	1.775	UP	Not_available	Not_available
683	NVE9452	839	2850	3.399	1.765	UP	glutamate-cysteine_catalytic_subunit	Not_available
684	NVE5900	154	521	3.39	1.761	UP	cholesterol_24-hydroxylase-like	Not_available
685	NVE24564	568	1920	3.384	1.759	UP	Not_available	Not_available
686	NVE9779	201	681	3.381	1.758	UP	kazal-type_serine_protease_inhibitor_domain_protein	Turripeptide Pal9.2
687	NVE2983	228	770	3.383	1.758	UP	Not_available	Not_available
688	NVE533	395	1332	3.37	1.753	UP	SVOP_PONABSynaptic vesicle 2-related	Not_available
689	NVE9451	169	566	3.356	1.747	UP	Partitioning defective 3 homolog	Not_available
690	NVE7737	84	281	3.348	1.743	UP	ENTP7_MOUSEEctonucleoside triphosphate diphosphohydrolase 7	Not_available
691	NVE23921	2262	7568	3.347	1.743	UP	Probable glycoprotein hormone G-protein coupled receptor	Not_available
692	NVE17664	204	685	3.342	1.741	UP	Not_available	Not_available
693	NVE773	171	574	3.343	1.741	UP	Not_available	Not_available
694	NVE21580	764	2534	3.319	1.731	UP	Not_available	Not_available
695	NVE7490	157	522	3.316	1.729	UP	MOT10_DANREMonocarboxylate transporter 10	Not_available
696	NVE20902	58	194	3.298	1.722	UP	Not_available	Not_available
697	NVE26099	146	477	3.284	1.716	UP	CD033_DANREUPF0462 C4orf33 homolog	Not_available
698	NVE20724	245	803	3.281	1.714	UP	PSA_HUMANPuromycin-sensitive aminopeptidase	Not_available
699	NVE15609	158	518	3.277	1.712	UP	VGLU3_RATVesicular glutamate transporter 3	Not_available
700	NVE1407	68	224	3.276	1.712	UP	Not_available	Not_available
701	NVE22232	780	2556	3.275	1.711	UP	b(_+)-type_amino_acid_transporter_1	Not_available
702	NVE16312	901	2941	3.267	1.708	UP	fibroblast_growth_factor_receptor_1	Not_available
703	NVE989	80	259	3.266	1.707	UP	RHDF1_DANREInactive rhomboid 1	Not_available
704	NVE16195	82	265	3.251	1.701	UP	Not_available	Not_available
705	NVE9336	67	217	3.248	1.7	UP	mitochondrial_rrna_methyltransferase_1_homolog_(_cerevisiae)	Not_available
706	NVE8941	339	1099	3.245	1.698	UP	Sepiapterin reductase	Not_available
707	NVE10627	151	490	3.245	1.698	UP	E3 ubiquitin-protein ligase UHRF1 (EC 6.3.2.-) (Inverted CCAAT box-binding protein of 90 kDa) (Nuclear protein 95) (Nuclear zinc finger protein Np95) (HuNp95) (hNp95) (RING finger protein 106) (Transcription factor ICBP90) (Ubiquitin-like PHD and RING finger domain-containing protein 1) (hUHRF1) (Ubiquitin-like-containing PHD and RING finger domains protein 1)	Not_available
708	NVE13713	600	1939	3.239	1.695	UP	eh_domain-binding_protein_1_isoform_3	Not_available
709	NVE18651	232	747	3.233	1.693	UP	Not_available	Not_available
710	NVE18982	1835	5918	3.225	1.689	UP	kinesin_family_member_26b	Not_available
711	NVE20872	201	647	3.221	1.687	UP	interferon_regulatory_factor_2	Not_available
712	NVE19321	335	1074	3.206	1.681	UP	indian_hedgehog_homolog_a	Not_available
713	NVE18086	887	2845	3.205	1.681	UP	VKORL_HUMANVitamin K epoxide reductase complex subunit 1 1	Not_available
714	NVE3190	1454	4657	3.205	1.68	UP	Fibroblast growth factor receptor 1	Not_available
715	NVE6442	171	550	3.201	1.678	UP	TTC28_HUMANTetratricopeptide repeat 28	Not_available
716	NVE17691	202	647	3.196	1.676	UP	Not_available	Not_available
717	NVE25781	67	214	3.188	1.673	UP	ADA1A_MOUSEAlpha-1A adrenergic receptor	Not_available
718	NVE6692	100	319	3.187	1.672	UP	HEXDC_BOVINHexosaminidase D	Not_available
719	NVE22047	1132	3609	3.187	1.672	UP	endothelin-converting_enzyme_2_isoform_2	Neprilysin-1
720	NVE6059	79	253	3.185	1.671	UP	Not_available	Not_available
721	NVE8948	209	667	3.177	1.668	UP	Not_available	Not_available
722	NVE10976	249	789	3.178	1.668	UP	aspartyl_asparaginyl_beta-hydroxylase_isoform_a	Not_available
723	NVE25322	584	1850	3.174	1.666	UP	Ankyrin repeat, PH and SEC7 domain containing protein secG	Not_available
724	NVE16106	1320	4187	3.171	1.665	UP	a_disintegrin_and_metalloproteinase_with_thrombospondin_motifs_9	Not_available
725	NVE24706	67	213	3.172	1.665	UP	Not_available	Not_available
726	NVE8271	840	2663	3.168	1.663	UP	Not_available	Not_available
727	NVE24403	907	2872	3.165	1.662	UP	Hemicentin-2	Not_available
728	NVE10333	62	193	3.163	1.661	UP	Not_available	Not_available
729	NVE22392	53	167	3.162	1.661	UP	Not_available	Not_available
730	NVE15567	71	226	3.163	1.661	UP	Lactadherin (MFGM) (Milk fat globule-EGF factor 8) (MFG-E8) (O-acetyl GD3 ganglioside synthase) (AGS) (SED1)	Venom prothrombin activator oscutarin-C non-catalytic subunit
731	NVE6142	238	750	3.155	1.658	UP	epoxide_hydrolase_4	Not_available
732	NVE2273	2497	7879	3.155	1.658	UP	PARPJPhosphonoacetaldehyde hydrolase	Not_available
733	NVE5323	1219	3843	3.154	1.657	UP	Not_available	Not_available
734	NVE24215	987	3106	3.149	1.655	UP	membrane-bound_o-acyltransferase_domain-containing_protein_2-like	Not_available
735	NVE21755	101	319	3.147	1.654	UP	Not_available	Not_available
736	NVE26007	167	522	3.145	1.653	UP	Not_available	Not_available
737	NVE140	1209	3798	3.143	1.652	UP	Not_available	Not_available
738	NVE5499	53	166	3.129	1.646	UP	Not_available	Not_available
739	NVE25013	429	1334	3.113	1.638	UP	DNA repair protein RAD51 homolog 2	Not_available
740	NVE3300	745	2322	3.112	1.638	UP	neuropathy_target_esterase	Not_available
741	NVE15568	68	211	3.111	1.637	UP	Receptor-type tyrosine-protein phosphatase S	Not_available
742	NVE22058	53	167	3.11	1.637	UP	Not_available	Not_available
743	NVE24606	201	622	3.101	1.633	UP	MACFATumor necrosis factor receptor superfamily member 19L	Not_available
744	NVE23440	356	1104	3.1	1.632	UP	isoform_b	Not_available
745	NVE7831	301	931	3.094	1.63	UP	MORN repeat-containing protein 4	Not_available
746	NVE6187	323	999	3.094	1.629	UP	CD63_HUMANCD63 antigen	Not_available
747	NVE19800	243	752	3.093	1.629	UP	Zinc transporter ZIP10	Not_available
748	NVE26176	153	471	3.089	1.627	UP	low_quality_protein:_hemicentin-1-like	Not_available
749	NVE2150	149	457	3.07	1.618	UP	glutamate_metabotropic_3	Not_available
750	NVE26181	731	2244	3.069	1.618	UP	cartilage_oligomeric_matrix_protein	Not_available
751	NVE8858	1068	3269	3.063	1.615	UP	HORVUPathogen-related protein	Not_available
752	NVE12170	62	192	3.062	1.614	UP	CO061_MOUSEUncharacterized protein C15orf61 homolog	Not_available
753	NVE19532	632	1935	3.059	1.613	UP	UPF0764 protein C16orf89 homolog	Not_available
754	NVE12901	283	864	3.052	1.61	UP	brain-specific_angiogenesis_inhibitor_3	Not_available
755	NVE9238	137	416	3.05	1.609	UP	Not_available	Not_available
756	NVE1087	451	1374	3.051	1.609	UP	Not_available	Not_available
757	NVE3900	208	633	3.037	1.603	UP	5-oxoprolinase	Not_available
758	NVE10564	117	357	3.035	1.602	UP	Potassium channel subfamily K member 3	Not_available
759	NVE19388	8690	26381	3.036	1.602	UP	hexokinase_2	Not_available
760	NVE14313	182	555	3.034	1.601	UP	MYNN_DANREMyoneurin	Not_available
761	NVE7074	333	1007	3.026	1.598	UP	cyclic_nucleotide-binding_protein	Not_available
762	NVE25753	75	227	3.008	1.589	UP	PADC1_HUMANProtease-associated domain-containing 1	Not_available
763	NVE1017	2857	8574	3.002	1.586	UP	Equistatin	PN16_PHONIU24-ctenitoxin-Pn1a
764	NVE18261	179	538	2.993	1.581	UP	CHITEBalbiani ring protein 3	Not_available
765	NVE24835	629	1883	2.993	1.581	UP	Probable T4-type lysozyme 1	Not_available
766	NVE3357	1342	4013	2.989	1.58	UP	Transmembrane protein 214-B	Not_available
767	NVE21118	440	1311	2.985	1.578	UP	Protocadherin Fat 3	Not_available
768	NVE17335	376	1116	2.974	1.572	UP	Not_available	Not_available
769	NVE1592	4592	13629	2.967	1.569	UP	Not_available	Not_available
770	NVE13704	153	456	2.963	1.567	UP	Not_available	Not_available
771	NVE9412	140	414	2.953	1.562	UP	RERG_HUMANRas-related and estrogen-regulated growth inhibitor	Not_available
772	NVE3525	56	162	2.95	1.561	UP	Not_available	Not_available
773	NVE13028	106	310	2.947	1.559	UP	Granulins	VCO32_AUSSUA.superbus venom factor 2
774	NVE14526	5338	15717	2.944	1.558	UP	fascin_homolog_actin-bundling_retinal	Not_available
775	NVE17195	219	642	2.938	1.555	UP	Not_available	Not_available
776	NVE8153	235	689	2.929	1.55	UP	Not_available	Not_available
777	NVE24752	365	1062	2.918	1.545	UP	Not_available	Not_available
778	NVE934	73	213	2.917	1.545	UP	Not_available	Not_available
779	NVE1742	118	342	2.902	1.537	UP	Not_available	Not_available
780	NVE18688	1882	5436	2.889	1.531	UP	Not_available	Not_available
781	NVE18949	159	459	2.877	1.525	UP	filamin_a	Not_available
782	NVE21040	333	959	2.875	1.524	UP	Myc protein (Fragment)	Not_available
783	NVE7697	150	433	2.874	1.523	UP	homeobox_protein	Not_available
784	NVE13917	2038	5850	2.871	1.522	UP	Not_available	Not_available
785	NVE17625	144	414	2.869	1.521	UP	Receptor-type tyrosine-protein phosphatase F	Not_available
786	NVE12860	12345	35377	2.866	1.519	UP	alpha_8	Not_available
787	NVE7332	70	199	2.863	1.518	UP	Not_available	Not_available
788	NVE12970	83	236	2.856	1.514	UP	chondroitin_sulfate_n-acetylgalactosaminyltransferase_1	Not_available
789	NVE3152	610	1740	2.852	1.512	UP	TNF10_HUMANTumor necrosis factor ligand superfamily member 10	Not_available
790	NVE7116	191	544	2.853	1.512	UP	homeobox_protein_otx1-like	Not_available
791	NVE14968	524	1494	2.849	1.511	UP	Protein bicaudal C homolog 1-B	Not_available
792	NVE23729	683	1944	2.85	1.511	UP	Supervillin	Not_available
793	NVE13543	63	180	2.841	1.506	UP	beta-_-n-acetyl-galactosaminyl_transferase_4	Not_available
794	NVE1140	113	322	2.829	1.501	UP	mitochondrial_import_inner_membrane_translocase_subunit_tim8_a	Not_available
795	NVE11160	122	348	2.83	1.501	UP	Tctex1 domain-containing protein 1-B (Fragment)	Not_available
796	NVE6574	1749	4943	2.827	1.499	UP	lysosomal_pro-x_carboxypeptidase-like	Not_available
797	NVE1559	1058	2991	2.825	1.498	UP	NECA_HYDVUPC3-like endoprotease variant A	Not_available
798	NVE1458	60	170	2.818	1.495	UP	mitochondrial_ribosomal_protein_s16	Not_available
799	NVE9894	122	344	2.808	1.49	UP	histone-lysine_n-methyltransferase_prdm6	Not_available
800	NVE25889	124	345	2.802	1.486	UP	Not_available	Not_available
801	NVE12697	200	560	2.8	1.485	UP	Not_available	Not_available
802	NVE14007	67	188	2.798	1.485	UP	SEPT2_CHICKSeptin-2	Not_available
803	NVE17067	81	225	2.793	1.482	UP	Not_available	Not_available
804	NVE8108	225	629	2.792	1.481	UP	Not_available	Not_available
805	NVE25890	75	209	2.792	1.481	UP	E2F3_HUMANTranscription factor E2F3	Not_available
806	NVE2947	829	2312	2.786	1.478	UP	Protein FAM57A	Not_available
807	NVE1088	1093	3042	2.786	1.478	UP	Transient receptor potential cation channel subfamily V member 5	Not_available
808	NVE4677	462	1287	2.783	1.477	UP	QSOX1_MOUSESulfhydryl oxidase 1	Not_available
809	NVE15923	151	420	2.78	1.475	UP	Rho guanine nucleotide exchange factor 10	Not_available
810	NVE8539	294	813	2.777	1.473	UP	endothelin_converting_enzyme_1	Neprilysin-1
811	NVE13599	293	809	2.765	1.467	UP	Not_available	Not_available
812	NVE25815	821	2272	2.764	1.467	UP	Not_available	Not_available
813	NVE1298	245	679	2.763	1.466	UP	COCA1_HUMANCollagen alpha-1(XII) chain	Not_available
814	NVE14738	62	172	2.762	1.465	UP	Not_available	Not_available
815	NVE267	79	221	2.755	1.462	UP	BTB/POZ domain-containing protein KCTD21	Not_available
816	NVE8135	819	2249	2.748	1.458	UP	Not_available	Not_available
817	NVE10303	86	238	2.748	1.458	UP	DMD_MOUSEDystrophin	Not_available
818	NVE13151	192	527	2.74	1.454	UP	Not_available	Not_available
819	NVE12303	142	389	2.74	1.454	UP	Septin-2	Not_available
820	NVE20076	459	1255	2.738	1.453	UP	Not_available	Not_available
821	NVE18010	434	1189	2.735	1.452	UP	SYNY3Universal stress protein Slr1101	Not_available
822	NVE3735	198	540	2.731	1.449	UP	Potassium voltage-gated channel subfamily A member 2	Not_available
823	NVE17627	165	450	2.73	1.449	UP	Not_available	Not_available
824	NVE5570	4764	12985	2.726	1.447	UP	Coactosin-like protein	Not_available
825	NVE22167	855	2333	2.726	1.447	UP	DKK3_HUMANDickkopf-related 3	Not_available
826	NVE3506	930	2533	2.725	1.446	UP	ARRD3_BOVINArrestin domain-containing 3	Not_available
827	NVE692	106	288	2.723	1.445	UP	Protein unc-93 homolog A	Not_available
828	NVE13720	280	760	2.719	1.443	UP	Deleted in malignant brain tumors 1 protein	Insulin-like growth factor-binding protein-related protein 1
829	NVE1233	116	315	2.714	1.44	UP	Not_available	Not_available
830	NVE24101	1407	3816	2.713	1.44	UP	CDR2L_MOUSECerebellar degeneration-related 2-like	Not_available
831	NVE4479	909	2463	2.709	1.438	UP	aminopeptidase_-like	Not_available
832	NVE7303	676	1830	2.704	1.435	UP	GAPR1_MOUSEGolgi-associated plant pathogenesis-related 1	Venom allergen 3
833	NVE2937	2151	5813	2.702	1.434	UP	fk506-binding_protein	Not_available
834	NVE15466	277	749	2.7	1.433	UP	Rab GTPase-binding effector protein 1	Not_available
835	NVE7142	117	316	2.697	1.432	UP	TPGS1_HUMANTubulin polyglutamylase complex subunit 1	Not_available
836	NVE19369	2265	6106	2.695	1.431	UP	Nucleobindin-2	Not_available
837	NVE12547	684	1843	2.692	1.429	UP	cre-nas-13_protein	Astacin-like metalloprotease toxin 1
838	NVE18966	782	2101	2.687	1.426	UP	cyln2_(cytoplasmic_linker_protein-115)_(clip-115)	Not_available
839	NVE17790	89	238	2.687	1.426	UP	guanylate_cyclase_32e-like	Not_available
840	NVE465	53	140	2.673	1.419	UP	Not_available	Not_available
841	NVE11195	99	265	2.674	1.419	UP	Not_available	Not_available
842	NVE18939	101	269	2.673	1.419	UP	Golgi-associated plant pathogenesis-related protein 1	Cysteine-rich venom protein pseudechetoxin-like
843	NVE20923	147	394	2.661	1.412	UP	charged_multivesicular_body_protein_7	Not_available
844	NVE14853	976	2593	2.659	1.411	UP	myosin_x	Not_available
845	NVE8540	234	620	2.659	1.411	UP	ECE1_MOUSEEndothelin-converting enzyme 1	Neprilysin-1
846	NVE14227	1055	2805	2.657	1.41	UP	Not_available	Not_available
847	NVE10180	2429	6437	2.651	1.407	UP	collagen_alpha-2_chain	FCNV3_Ryncolin-3
848	NVE7827	176	468	2.65	1.406	UP	Radial spoke head 10 homolog B	Not_available
849	NVE19313	469	1244	2.648	1.405	UP	Not_available	Not_available
850	NVE10337	165	436	2.643	1.402	UP	Not_available	Not_available
851	NVE14312	696	1841	2.642	1.402	UP	LOXA_PSEAEArachidonate 15-lipoxygenase	Not_available
852	NVE4563	214	564	2.635	1.398	UP	TMM64_MOUSETransmembrane 64	Not_available
853	NVE14878	511	1344	2.634	1.397	UP	collagen_alpha-6_chain-like	Not_available
854	NVE23561	1807	4757	2.633	1.397	UP	CONGIPhospholipase A2 A2-actitoxin-Cgg2a	PA2_CONGIPhospholipase A2 A2-actitoxin-Cgg2a
855	NVE15975	129	339	2.628	1.394	UP	caspase-3_precursor	Not_available
856	NVE6017	237	621	2.628	1.394	UP	Not_available	Not_available
857	NVE11820	3158	8291	2.626	1.393	UP	Not_available	Not_available
858	NVE20075	187	490	2.624	1.392	UP	UDP-glucuronosyltransferase 2B7	Not_available
859	NVE22553	308	808	2.623	1.391	UP	Ribonuclease Oy	Not_available
860	NVE15828	1504	3938	2.618	1.389	UP	microtubule-associated_tumor_suppressor_candidate_2-like	Not_available
861	NVE8470	563	1477	2.619	1.389	UP	Leucine-rich repeat and death domain-containing protein 1	Not_available
862	NVE12380	135	351	2.617	1.388	UP	collagen_alpha-1_chain_precursor	Not_available
863	NVE5899	206	537	2.615	1.387	UP	Cholesterol 24-hydroxylase (CH24H) (EC 1.14.14.25) (Cytochrome P450 46A1)	Not_available
864	NVE6239	421	1102	2.613	1.386	UP	AHEquilibrative nucleotide transporter 8	Not_available
865	NVE20648	454	1186	2.614	1.386	UP	CRA1B_DANRECollagen alpha-1(XXVII) chain B	Veficolin-1
866	NVE13721	299	780	2.611	1.384	UP	Scavenger receptor cysteine-rich type 1 protein M160	Not_available
867	NVE9883	368	956	2.602	1.379	UP	ets-related_transcription_factor_elf-1_isoform_1	Not_available
868	NVE11716	429	1115	2.596	1.377	UP	WDR19_MOUSEWD repeat-containing 19	Not_available
869	NVE19500	138	360	2.598	1.377	UP	ZNT2_HUMANZinc transporter 2	Not_available
870	NVE8025	499	1290	2.587	1.371	UP	Peptidase M20 domain-containing protein 2	Not_available
871	NVE21458	75	193	2.582	1.369	UP	SO4A1_MOUSESolute carrier organic anion transporter family member 4A1	Not_available
872	NVE20078	141	366	2.581	1.368	UP	Patched domain-containing protein 3	Not_available
873	NVE23786	173	446	2.579	1.367	UP	creatinase	Not_available
874	NVE24319	311	797	2.568	1.361	UP	URTCRPhospholipase A2 A2-actitoxin-Ucs2a	Phospholipase A2 A2-actitoxin-Ucs2a
875	NVE18392	3145	8044	2.558	1.355	UP	Not_available	Not_available
876	NVE6310	6296	16059	2.551	1.351	UP	fibroblast_growth_factor_receptor_4	Not_available
877	NVE8939	1023	2607	2.549	1.35	UP	monocarboxylate_transporter_14-like	Not_available
878	NVE10064	160	407	2.545	1.348	UP	PTTG_MOUSEPituitary tumor-transforming gene 1 -interacting	Not_available
879	NVE20475	50	127	2.544	1.347	UP	Not_available	Not_available
880	NVE19339	462	1173	2.536	1.343	UP	Not_available	Not_available
881	NVE1712	112	285	2.534	1.341	UP	Ankyrin repeat domain-containing protein 17 (Gene trap ankyrin repeat protein) (Serologically defined breast cancer antigen NY-BR-16)	Not_available
882	NVE13029	242	609	2.527	1.337	UP	granulin_precursor	Not_available
883	NVE12022	61	152	2.524	1.336	UP	Not_available	Not_available
884	NVE13424	64	161	2.519	1.333	UP	ankyrin_repeat-containing_protein	Not_available
885	NVE14849	94	237	2.519	1.333	UP	neuralized-like_protein_4-like	Not_available
886	NVE8103	515	1298	2.519	1.333	UP	Syntaxin-binding protein 4	Not_available
887	NVE14206	106	266	2.518	1.332	UP	ORYSJUrease accessory protein F	Not_available
888	NVE23344	205	515	2.514	1.33	UP	Not_available	Not_available
889	NVE9405	408	1022	2.509	1.327	UP	Nuclear receptor coactivator 4	Not_available
890	NVE26110	4614	11566	2.507	1.326	UP	Not_available	Not_available
891	NVE23860	138	346	2.508	1.326	UP	KCY1_ORYSJUMP-CMP kinase 1	Not_available
892	NVE2811	1657	4138	2.498	1.32	UP	SEP8B_XENLASeptin-8-B	Not_available
893	NVE6238	414	1035	2.497	1.32	UP	3-oxoacid_transferase_1	Not_available
894	NVE22083	343	857	2.496	1.32	UP	NCK-interacting protein with SH3 domain (54 kDa VacA-interacting protein) (VIP54) (90 kDa N-WASP-interacting protein) (90 kDa SH3 protein interacting with Nck) (SH3 adapter protein SPIN90) (WASP-interacting SH3-domain protein) (WISH) (Wiskott-Aldrich syndrome protein-binding protein) (N-WASP-binding protein)	Not_available
895	NVE19567	205	512	2.496	1.319	UP	SL9A7_MOUSESodium hydrogen exchanger 7	Not_available
896	NVE20501	214	535	2.493	1.318	UP	gamma-glutamyltransferase_isoform_cra_a	Not_available
897	NVE9147	242	603	2.492	1.317	UP	galactokinase_1	Not_available
898	NVE1180	1666	4150	2.491	1.317	UP	gamma-glutamyl_carboxylase	Not_available
899	NVE14989	78	191	2.489	1.316	UP	endothelin_converting_enzyme_1	Neprilysin-1
900	NVE17681	907	2254	2.484	1.312	UP	cysteine_serine-rich_nuclear_protein_2	Not_available
901	NVE21173	351	867	2.475	1.307	UP	member_ras_oncogene_family	Not_available
902	NVE21887	576	1421	2.47	1.305	UP	lysosomal_alpha-glucosidase-like	Not_available
903	NVE562	610	1506	2.464	1.301	UP	GNRR2_CLAGAGonadotropin-releasing hormone II receptor	Not_available
904	NVE20477	335	821	2.459	1.298	UP	melanocortin_receptor_5	Not_available
905	NVE12821	806	1979	2.453	1.294	UP	Sorting nexin-30	Not_available
906	NVE21824	74	183	2.451	1.293	UP	NCK1_HUMANCytoplasmic NCK1	Not_available
907	NVE8367	181	440	2.442	1.288	UP	n-acetyl-beta-glucosaminyl-glycoprotein_4-beta-n-acetylgalactosaminyltransferase_1-like	Not_available
908	NVE10374	294	717	2.44	1.287	UP	G6PT3_MOUSEGlucose-6-phosphate exchanger SLC37A2	Not_available
909	NVE9404	944	2301	2.439	1.286	UP	Not_available	Not_available
910	NVE3563	1077	2622	2.437	1.285	UP	lysosomal_alpha-mannosidase-like	Not_available
911	NVE128	619	1505	2.434	1.283	UP	Not_available	Not_available
912	NVE6250	155	375	2.431	1.282	UP	Receptor-type tyrosine-protein phosphatase S	Venom prothrombin activator oscutarin-C non-catalytic subunit
913	NVE13435	1010	2452	2.428	1.28	UP	SH3 and PX domain-containing protein 2B	Not_available
914	NVE4666	965	2344	2.429	1.28	UP	calcium_voltage-_n_alpha_1b_subunit	Not_available
915	NVE3047	75	182	2.426	1.279	UP	gamma-aminobutyric_acid_b_receptor_2	Not_available
916	NVE6115	148	360	2.423	1.277	UP	Neuronal acetylcholine receptor subunit alpha-3	Not_available
917	NVE20720	119	286	2.415	1.272	UP	GALT2_HUMANPolypeptide N-acetylgalactosaminyltransferase 2	Not_available
918	NVE21305	1037	2499	2.411	1.27	UP	General receptor for phosphoinositides 1-associated scaffold protein	Not_available
919	NVE14259	3985	9606	2.411	1.269	UP	Not_available	Not_available
920	NVE24376	3404	8186	2.406	1.266	UP	Not_available	Not_available
921	NVE14599	275	659	2.404	1.265	UP	Not_available	Not_available
922	NVE15665	109	260	2.397	1.261	UP	ATL5_HUMANADAMTS 5	Not_available
923	NVE15025	1530	3646	2.384	1.254	UP	Not_available	Not_available
924	NVE13863	549	1295	2.363	1.241	UP	isoforms_a_c_f_g_h-like	Not_available
925	NVE718	487	1150	2.361	1.239	UP	CD151_BOVINCD151 antigen	Not_available
926	NVE15829	152	359	2.359	1.238	UP	Not_available	Not_available
927	NVE20904	614	1445	2.353	1.234	UP	CRP_RATC-reactive	Not_available
928	NVE15965	175	410	2.35	1.233	UP	Not_available	Not_available
929	NVE25110	678	1594	2.351	1.233	UP	Selenoprotein N	Not_available
930	NVE25877	355	826	2.336	1.224	UP	fibroblast_growth_factor_receptor_homolog_1-like	Not_available
931	NVE7039	438	1025	2.333	1.222	UP	Not_available	Not_available
932	NVE8516	286	668	2.331	1.221	UP	FBXL7_MOUSEF-box LRR-repeat 7	Not_available
933	NVE2829	84	193	2.303	1.203	UP	Not_available	Not_available
934	NVE16696	369	846	2.291	1.196	UP	4-aminobutyrate_mitochondrial	Not_available
935	NVE9676	202	462	2.291	1.196	UP	btn-1_protein	Not_available
936	NVE22521	443	1012	2.286	1.193	UP	integral_membrane_protein_gpr137b-like	Not_available
937	NVE21233	135	307	2.28	1.189	UP	dephospho-_kinase_domain-containing	Not_available
938	NVE4696	410	933	2.277	1.187	UP	COAA_DICDICoactosin	Not_available
939	NVE16751	510	1161	2.276	1.187	UP	member_ras_oncogene_family	Not_available
940	NVE22416	90	205	2.278	1.187	UP	Not_available	Not_available
941	NVE10626	600	1358	2.266	1.18	UP	cyclin_e	Not_available
942	NVE2200	276	624	2.265	1.179	UP	a_chain_crystal_structure_of_the_grb2_sh2_domain_in_complex_with_a_pyxn-_derived_tripeptide	Not_available
943	NVE5715	105	238	2.262	1.178	UP	cub_and_zona_pellucida-like_domains_1_isoform_1	Not_available
944	NVE404	356	803	2.255	1.173	UP	ANO3_HUMANAnoctamin-3	Not_available
945	NVE4525	846	1901	2.249	1.169	UP	Protein DD3-3	Not_available
946	NVE18536	194	433	2.242	1.165	UP	glycosyltransferase_25_domain_containing_1	Not_available
947	NVE6403	417	932	2.239	1.163	UP	MY18A_HUMANUnconventional myosin-XVIIIa	Not_available
948	NVE7854	183	410	2.236	1.161	UP	glutamate	Not_available
949	NVE23511	238	532	2.23	1.157	UP	beta-_-galactosyltransferase_6-like	Not_available
950	NVE13076	170	379	2.227	1.155	UP	ets_domain-containing_protein_elk-4	Not_available
951	NVE14697	905	2011	2.224	1.153	UP	ZN474_BOVINZinc finger 474	Not_available
952	NVE21413	704	1561	2.219	1.15	UP	OX2R_CANLFOrexin receptor type 2	Not_available
953	NVE20148	550	1218	2.216	1.148	UP	Prominin-1-A	Not_available
954	NVE1938	363	804	2.217	1.148	UP	Not_available	Not_available
955	NVE18475	532	1173	2.209	1.143	UP	Not_available	Not_available
956	NVE18494	157	345	2.2	1.137	UP	dopa_decarboxylase_(aromatic_l-amino_acid_decarboxylase)	Not_available
957	NVE19614	427	940	2.2	1.137	UP	Not_available	Not_available
958	NVE22453	873	1915	2.194	1.133	UP	Polycystic kidney disease protein 1-like 3	Not_available
959	NVE11486	349	763	2.188	1.13	UP	alpha-taxilin	Not_available
960	NVE25240	801	1750	2.187	1.129	UP	Receptor-type tyrosine-protein phosphatase delta	Not_available
961	NVE22417	624	1360	2.179	1.124	UP	kinesin-like_protein_kif16b_isoform_2	Not_available
962	NVE9616	313	681	2.173	1.12	UP	Kelch-like ECH-associated protein 1 (Cytosolic inhibitor of Nrf2) (INrf2)	Not_available
963	NVE4665	638	1380	2.165	1.114	UP	CAC1B_MOUSEVoltage-dependent N-type calcium channel subunit alpha-1B	Not_available
964	NVE12496	274	592	2.162	1.113	UP	Not_available	Not_available
965	NVE9320	206	444	2.159	1.111	UP	Major facilitator superfamily domain-containing protein 12	Not_available
966	NVE24054	308	665	2.151	1.105	UP	Anoctamin-4	Not_available
967	NVE4010	476	1023	2.146	1.101	UP	K132L_MOUSEUPF0577 KIAA1324-like homolog	Not_available
968	NVE23324	488	1032	2.119	1.083	UP	Switch-associated protein 70	Not_available
969	NVE21224	734	1553	2.116	1.082	UP	Not_available	Not_available
970	NVE17840	510	1073	2.103	1.073	UP	Not_available	Not_available
971	NVE15245	1717	13711	7.984	2.997	UP	Putative tyrosinase-like protein tyr-3	Not_available
972	NVE4606	2973	329	0.111	-3.175	Down	Not_available	Not_available
973	NVE19043	430	53	0.123	-3.024	Down	Not_available	Not_available
974	NVE11312	386	52	0.137	-2.868	Down	Not_available	Not_available
975	NVE24039	486	68	0.139	-2.848	Down	gamma-aminobutyric_acid_rho_3	Not_available
976	NVE14556	553	77	0.141	-2.828	Down	fucolectin-4_precursor	Not_available
977	NVE12224	1076	162	0.15	-2.734	Down	Not_available	Not_available
978	NVE17099	463	72	0.155	-2.694	Down	Neuropilin-1	Venom prothrombin activator omicarin-C non-catalytic subunit
979	NVE7822	5332	825	0.155	-2.691	Down	cysteine_and_glycine-rich_protein_1	Not_available
980	NVE23919	449	72	0.161	-2.639	Down	Not_available	Ryncolin-3
981	NVE8365	515	85	0.163	-2.618	Down	LEG_HELCRD-galactoside-specific lectin	Not_available
982	NVE20515	412	67	0.163	-2.617	Down	NPFF2_MOUSENeuropeptide FF receptor 2	Not_available
983	NVE14116	360	60	0.165	-2.597	Down	Not_available	Not_available
984	NVE10236	345	57	0.166	-2.589	Down	Not_available	Not_available
985	NVE25236	339	58	0.17	-2.559	Down	Not_available	Not_available
986	NVE23070	335	57	0.171	-2.552	Down	Not_available	Not_available
987	NVE21954	2585	447	0.173	-2.532	Down	Not_available	Not_available
988	NVE4899	369	64	0.174	-2.526	Down	HAAF_LIMPOHemagglutinin amebocyte aggregation factor	Not_available
989	NVE6394	6620	1167	0.176	-2.504	Down	cytoplasmic_actin	Not_available
990	NVE16356	15460	2724	0.176	-2.504	Down	arginine_kinase	Not_available
991	NVE6276	357	63	0.176	-2.503	Down	Not_available	Not_available
992	NVE13685	25779	4565	0.177	-2.498	Down	Not_available	Not_available
993	NVE1882	1337	237	0.177	-2.496	Down	Lactadherin (BP47) (Components 15/16) (MFGM) (MGP57/53) (Milk fat globule-EGF factor 8) (MFG-E8) (PAS-6/PAS-7 glycoprotein) (SED1) (Sperm surface protein SP47)	Venom prothrombin activator oscutarin-C non-catalytic subunit
994	NVE3912	27051	4845	0.179	-2.481	Down	myosin_light_polypeptide_6	_Calglandulin
995	NVE12159	320	58	0.18	-2.477	Down	Not_available	Not_available
996	NVE11430	2440	441	0.181	-2.468	Down	calmodulin	_Calglandulin
997	NVE12038	586	108	0.185	-2.437	Down	Not_available	Not_available
998	NVE20327	720	133	0.185	-2.434	Down	Not_available	Not_available
999	NVE2191	323	61	0.188	-2.412	Down	Not_available	Not_available
1000	NVE738	341	65	0.19	-2.398	Down	GP2_CANLFPancreatic secretory granule membrane major glyco GP2	Not_available
1001	NVE5849	578	110	0.19	-2.393	Down	Not_available	Not_available
1002	NVE17049	21698	4130	0.19	-2.393	Down	Myophilin	Not_available
1003	NVE21254	729	139	0.191	-2.387	Down	Pentraxin-4	Not_available
1004	NVE7710	2019	387	0.192	-2.384	Down	Not_available	Not_available
1005	NVE8200	600	115	0.193	-2.377	Down	Not_available	Not_available
1006	NVE25757	323	63	0.194	-2.365	Down	Not_available	Not_available
1007	NVE21815	6828	1331	0.195	-2.359	Down	Uncharacterized skeletal organic matrix protein 5	Not_available
1008	NVE1089	664	131	0.196	-2.351	Down	Not_available	Not_available
1009	NVE16478	280	55	0.196	-2.349	Down	Not_available	Not_available
1010	NVE10315	3529	693	0.197	-2.347	Down	Hemicentin-2	Not_available
1011	NVE20160	35309	6954	0.197	-2.344	Down	myosin_regulatory_light_chain_smooth_muscle_isoform	Not_available
1012	NVE9442	744	148	0.198	-2.333	Down	lectin_[Nemopilema_nomurai]	Not_available
1013	NVE15920	14789	2942	0.199	-2.33	Down	Uncharacterized skeletal organic matrix protein 5	Not_available
1014	NVE21834	1642	326	0.199	-2.329	Down	BTB and MATH domain-containing protein 47	Not_available
1015	NVE18269	25286	5039	0.199	-2.327	Down	URTCRPhospholipase A2 A2-actitoxin-Ucs2a	Phospholipase A2 A2-actitoxin-Ucs2a
1016	NVE24780	302	60	0.199	-2.327	Down	Not_available	Not_available
1017	NVE2190	1087	219	0.201	-2.314	Down	Not_available	Not_available
1018	NVE20358	599	121	0.201	-2.313	Down	GF-like repeat and discoidin I-like domain-containing protein 3	Venom prothrombin activator pseutarin-C non-catalytic subunit
1019	NVE6201	5127	1035	0.202	-2.308	Down	Transient receptor potential cation channel subfamily A member 1	Alpha-latrocrustotoxin-Lt1a
1020	NVE22573	946	192	0.202	-2.306	Down	CTHR1_HUMANCollagen triple helix repeat-containing 1	Not_available
1021	NVE1211	643	130	0.203	-2.303	Down	Not_available	Not_available
1022	NVE24384	552	112	0.203	-2.302	Down	CVHN5Replicase polyprotein 1a	Not_available
1023	NVE1725	17104	3482	0.204	-2.296	Down	Tropomyosin alpha-4 chain	Not_available
1024	NVE3260	323	67	0.206	-2.279	Down	Not_available	Not_available
1025	NVE14803	1937	399	0.206	-2.277	Down	Not_available	Not_available
1026	NVE1149	1477	304	0.207	-2.275	Down	neuronal_acetylcholine_receptor_subunit_alpha-7-like	Not_available
1027	NVE14973	1019	210	0.207	-2.275	Down	Adhesion G-protein coupled receptor G4 (G-protein coupled receptor 112)	Not_available
1028	NVE7534	261	54	0.207	-2.274	Down	Not_available	Not_available
1029	NVE2428	1966	407	0.207	-2.273	Down	Not_available	Not_available
1030	NVE7059	850	177	0.207	-2.27	Down	Cell migration-inducing and hyaluronan-binding protein (EC 3.2.1.35) (Protein 12H19.01.T7)	Not_available
1031	NVE1159	1024	214	0.208	-2.262	Down	Contactin-associated protein-like 5 (Cell recognition molecule Caspr5)	Venom prothrombin activator oscutarin-C non-catalytic subunit
1032	NVE25933	159765	33339	0.209	-2.261	Down	Thrombospondin-2	Not_available
1033	NVE19203	7142	1490	0.209	-2.26	Down	gelsolin-like_protein_2-like	Not_available
1034	NVE24616	531	111	0.209	-2.259	Down	Pancreatic secretory granule membrane major glycoprotein GP2	Not_available
1035	NVE21164	484	102	0.209	-2.257	Down	Potassium channel subfamily K member 9	Not_available
1036	NVE1645	582	121	0.209	-2.257	Down	giant_fibre_isoform_e	Not_available
1037	NVE1390	6710	1404	0.209	-2.256	Down	Not_available	Not_available
1038	NVE2192	2661	559	0.21	-2.252	Down	Not_available	Not_available
1039	NVE19404	314	66	0.21	-2.25	Down	Not_available	Not_available
1040	NVE18728	648	137	0.211	-2.242	Down	Not_available	Not_available
1041	NVE21816	392	85	0.213	-2.233	Down	Uncharacterized skeletal organic matrix protein 5	Not_available
1042	NVE14802	1769	377	0.213	-2.229	Down	Not_available	Not_available
1043	NVE17183	549	117	0.215	-2.22	Down	FCN2_BOVINFicolin-2	Ryncolin-4
1044	NVE18152	1422	307	0.215	-2.216	Down	Fat-like cadherin-related tumor suppressor homolog (Protein kugelei)	Not_available
1045	NVE17409	731	157	0.216	-2.213	Down	Neuropeptide FF receptor 2	Not_available
1046	NVE23132	1238	267	0.216	-2.211	Down	Receptor-type tyrosine-protein phosphatase delta	Not_available
1047	NVE4485	1596	345	0.216	-2.211	Down	Not_available	Not_available
1048	NVE3613	1208	261	0.216	-2.21	Down	Protein sidekick-2	Not_available
1049	NVE12731	1648	357	0.217	-2.206	Down	Not_available	Not_available
1050	NVE14537	565	123	0.217	-2.203	Down	Not_available	Not_available
1051	NVE10316	912	198	0.219	-2.194	Down	Not_available	Not_available
1052	NVE12478	316	69	0.219	-2.191	Down	FBCDA_XENLAFibrinogen C domain-containing 1-A	Ryncolin-4
1053	NVE7816	224	50	0.22	-2.186	Down	Not_available	Not_available
1054	NVE7833	8107	1785	0.22	-2.183	Down	Dermatopontin (Tyrosine-rich acidic matrix protein) (TRAMP)	Not_available
1055	NVE2418	571	126	0.221	-2.176	Down	latrophilin_isoform_cra_h	Not_available
1056	NVE22260	337	74	0.222	-2.17	Down	Ice nucleation protein	Venom prothrombin activator oscutarin-C catalytic subunit
1057	NVE8675	324	72	0.223	-2.167	Down	Not_available	Not_available
1058	NVE18436	857	191	0.223	-2.167	Down	Not_available	Not_available
1059	NVE10861	1052	234	0.223	-2.164	Down	Lactadherin	Venom prothrombin activator omicarin-C non-catalytic subunit
1060	NVE3611	721	160	0.223	-2.163	Down	Not_available	Not_available
1061	NVE24162	2190	490	0.224	-2.159	Down	ECT_ACRMIEctin (Fragment)	Venom allergen 5
1062	NVE24164	55020	12328	0.224	-2.158	Down	hemicentin_1	Not_available
1063	NVE8073	346	78	0.225	-2.153	Down	CTP5C_RATContactin-associated like 5-3	Not_available
1064	NVE12973	610	137	0.225	-2.153	Down	Not_available	Not_available
1065	NVE12964	1885	425	0.226	-2.149	Down	fez_family_zinc_finger_protein_2-like	Not_available
1066	NVE1389	20203	4587	0.227	-2.139	Down	hemicentin_1	Not_available
1067	NVE1857	2575	584	0.227	-2.139	Down	Sushi, von Willebrand factor type A, EGF and pentraxin domain-containing protein 1	Coagulation factor X
1068	NVE18435	445	101	0.227	-2.138	Down	Not_available	Not_available
1069	NVE22072	602	137	0.227	-2.138	Down	Low-density lipoprotein receptor-related protein 12	Not_available
1070	NVE24203	3086	702	0.228	-2.136	Down	neural_alfa2_tubulin	Not_available
1071	NVE12128	1729	394	0.228	-2.134	Down	Papilin	Not_available
1072	NVE18726	2492	568	0.228	-2.133	Down	Lactadherin	Coagulation factor V
1073	NVE25073	441	101	0.228	-2.131	Down	Not_available	Not_available
1074	NVE3537	808	185	0.229	-2.129	Down	Contactin-associated protein like 5-3 (Cell recognition molecule Caspr5-3) (Cell recognition molecule Caspr5c) (Contactin-associated protein-like 5c)	Not_available
1075	NVE15881	1892	434	0.23	-2.122	Down	neuronal_pentraxin_1-like	Not_available
1076	NVE12956	309	71	0.23	-2.12	Down	von Willebrand factor D and EGF domain-containing protein	Not_available
1077	NVE11585	698	161	0.231	-2.115	Down	EGF-like repeat and discoidin I-like domain-containing protein 3 (Developmentally-regulated endothelial cell locus 1 protein) (Integrin-binding protein DEL1)	Venom prothrombin activator oscutarin-C non-catalytic subunit
1078	NVE21952	2677	619	0.231	-2.113	Down	Uncharacterized skeletal organic matrix protein 5	Not_available
1079	NVE1278	539	126	0.232	-2.11	Down	Contactin-associated protein 1	Not_available
1080	NVE3612	1256	291	0.232	-2.108	Down	Receptor-type tyrosine-protein phosphatase F	Not_available
1081	NVE21953	1404	328	0.233	-2.1	Down	Not_available	Not_available
1082	NVE24622	5290	1234	0.233	-2.1	Down	Not_available	Not_available
1083	NVE21287	228	53	0.234	-2.098	Down	Not_available	Not_available
1084	NVE15666	958	224	0.235	-2.091	Down	Not_available	Not_available
1085	NVE3636	828	195	0.235	-2.091	Down	Glutamate [NMDA] receptor subunit 1	Not_available
1086	NVE7298	2447	575	0.235	-2.09	Down	Neuropilin-1 (A5 protein)	Venom prothrombin activator pseutarin-C non-catalytic subunit
1087	NVE735	387	92	0.235	-2.087	Down	CD59A_MOUSECD59A glyco	Not_available
1088	NVE1391	34019	8010	0.235	-2.086	Down	Hemicentin-1 (Fibulin-6) (FIBL-6)	Not_available
1089	NVE6463	337	80	0.236	-2.085	Down	galanin_receptor_type_2-like	Not_available
1090	NVE23049	236	56	0.237	-2.08	Down	Not_available	Not_available
1091	NVE3615	734	175	0.238	-2.073	Down	DLRB2_BOVINDynein light chain roadblock-type 2	Not_available
1092	NVE2389	370	89	0.238	-2.071	Down	NR2E3_BOVINPhotoreceptor-specific nuclear receptor	Not_available
1093	NVE2213	1226	292	0.238	-2.07	Down	Galanin receptor type 2	Not_available
1094	NVE2539	609	145	0.239	-2.064	Down	actin-depolymerizing_factor_3	Not_available
1095	NVE2334	961	230	0.24	-2.062	Down	Lymphatic vessel endothelial hyaluronic acid receptor 1 (LYVE-1) (Cell surface retention sequence-binding protein 1) (CRSBP-1) (Extracellular link domain-containing protein 1)	Snaclec subunit A
1096	NVE15464	530	127	0.24	-2.061	Down	Uncharacterized skeletal organic matrix protein 5	Venom prothrombin activator vestarin-D2
1097	NVE14917	2846	683	0.24	-2.058	Down	Peptidyl-prolyl cis-trans isomerase FKBP14	Not_available
1098	NVE12748	8468	2037	0.24	-2.056	Down	TNF receptor-associated factor 4	Not_available
1099	NVE11360	774	186	0.242	-2.049	Down	ZP domain-containing protein	LWaprin-Enh1
1100	NVE14363	800	194	0.243	-2.043	Down	Neuronal pentraxin-1 (NP1) (Neuronal pentraxin I) (NP-I)	Not_available
1101	NVE8045	263	63	0.243	-2.043	Down	nicotinic_acetylcholine_receptor_alpha6_subunit	Not_available
1102	NVE1091	299	72	0.243	-2.043	Down	Not_available	Not_available
1103	NVE11583	6102	1484	0.243	-2.039	Down	glutamate_metabotropic_4	Not_available
1104	NVE21041	222	54	0.244	-2.036	Down	Not_available	Not_available
1105	NVE10719	2270	553	0.244	-2.036	Down	Not_available	Not_available
1106	NVE1214	495	122	0.244	-2.033	Down	Not_available	Not_available
1107	NVE21647	876	214	0.245	-2.032	Down	CANAXSaccharopine dehydrogenase [NAD(+), L-lysine-forming]	Not_available
1108	NVE12525	4197	1032	0.246	-2.024	Down	Not_available	Not_available
1109	NVE3130	802	199	0.246	-2.022	Down	Not_available	Not_available
1110	NVE21237	4073	1004	0.246	-2.021	Down	Neuropilin-2	Venom prothrombin activator oscutarin-C non-catalytic subunit
1111	NVE4951	2929	722	0.246	-2.02	Down	fer-1-like_myoferlin_(_elegans)	Not_available
1112	NVE2904	588	145	0.247	-2.02	Down	Transmembrane channel-like protein 7	Not_available
1113	NVE22751	314	78	0.247	-2.017	Down	CTR2_DANRECationic amino acid transporter 2	Not_available
1114	NVE19410	305	75	0.248	-2.014	Down	Not_available	Not_available
1115	NVE1411	12314	3060	0.248	-2.009	Down	Protein IWS1 homolog	Not_available
1116	NVE25328	239	59	0.249	-2.008	Down	Not_available	Not_available
1117	NVE786	892	222	0.249	-2.008	Down	Fibrinogen C domain-containing protein 1	PHONITechylectin-like protein (Fragments)
1118	NVE2134	475	118	0.249	-2.007	Down	Not_available	Not_available
1119	NVE21321	315	79	0.249	-2.005	Down	XLRS1_MOUSERetinoschisin	Venom prothrombin activator pseutarin-C non-catalytic subunit
1120	NVE25714	404	100	0.25	-2.002	Down	TENR_HUMANTenascin-R	Ryncolin-1
1121	NVE17326	249	63	0.251	-1.996	Down	Not_available	Not_available
1122	NVE10899	10405	2620	0.252	-1.989	Down	Secretagogin	Not_available
1123	NVE7350	473	119	0.252	-1.989	Down	5-hydroxytryptamine receptor 2A (5-HT-2) (5-HT-2A) (5-HT2A) (Serotonin receptor 2A)	Not_available
1124	NVE12084	850	214	0.252	-1.988	Down	neuropeptide_ff_receptor_1	Not_available
1125	NVE6700	209	53	0.253	-1.984	Down	Not_available	Not_available
1126	NVE24302	716	181	0.253	-1.984	Down	c-jun-amino-terminal_kinase-interacting_protein_1-like	Not_available
1127	NVE10860	276	69	0.253	-1.983	Down	PGFS_TRYBBProstaglandin F synthase	Not_available
1128	NVE12481	279	71	0.253	-1.982	Down	FBCD1_MACFAFibrinogen C domain-containing 1	Ryncolin-1
1129	NVE2388	206	52	0.253	-1.981	Down	Not_available	Not_available
1130	NVE3857	3945	1000	0.253	-1.98	Down	Not_available	Not_available
1131	NVE2131	1486	377	0.254	-1.978	Down	Zinc finger protein 233	Not_available
1132	NVE1122	232	59	0.254	-1.976	Down	collagen_triple_helix_repeat-containing_protein_1-like	Not_available
1133	NVE7814	277	70	0.254	-1.976	Down	FUCL1_ANGJAFucolectin-1	Not_available
1134	NVE3539	217	55	0.254	-1.975	Down	Not_available	Not_available
1135	NVE19204	6041	1538	0.255	-1.974	Down	Severin	Not_available
1136	NVE12145	1901	484	0.255	-1.974	Down	nicotinic_acetylcholine_receptor_alpha_8_subunit	Not_available
1137	NVE17666	1327	339	0.256	-1.968	Down	Major facilitator superfamily domain-containing protein 6	Not_available
1138	NVE7852	274	70	0.256	-1.967	Down	fibrinogen_c_domain-containing_protein_1	Ryncolin-4
1139	NVE13928	705	181	0.256	-1.964	Down	Not_available	Not_available
1140	NVE10127	817	209	0.256	-1.963	Down	fer1l3_protein	Not_available
1141	NVE3410	4730	1214	0.256	-1.963	Down	neuropilin_2	Venom prothrombin activator pseutarin-C non-catalytic subunit
1142	NVE8199	857	220	0.257	-1.961	Down	gata_binding_protein_isoform_cra_a	Not_available
1143	NVE7549	15188	3907	0.257	-1.959	Down	immunoglobulin_g_binding_protein_a_precursor	Not_available
1144	NVE12628	652	168	0.257	-1.958	Down	amiloride-sensitive_cation_channel_3	Not_available
1145	NVE21812	212	55	0.257	-1.958	Down	Not_available	Not_available
1146	NVE9672	341	88	0.258	-1.956	Down	von Willebrand factor type EGF and pentraxin domain-containing 1	Venom prothrombin activator vestarin-D1
1147	NVE244	15494	3993	0.258	-1.956	Down	Not_available	Not_available
1148	NVE7066	382	98	0.258	-1.954	Down	Not_available	Not_available
1149	NVE16355	403	104	0.259	-1.95	Down	Not_available	Not_available
1150	NVE9926	370	96	0.259	-1.95	Down	monocarboxylate_transporter_14-like	Not_available
1151	NVE24725	708	183	0.259	-1.948	Down	carbonic_anhydrase_1	Not_available
1152	NVE6163	356	92	0.26	-1.945	Down	Not_available	Not_available
1153	NVE21	683	178	0.261	-1.94	Down	espin	Alpha-latroinsectotoxin-Lt1a
1154	NVE8044	222	58	0.261	-1.94	Down	Not_available	Not_available
1155	NVE9605	1335	349	0.261	-1.937	Down	MFGM_RATLactadherin	Venom prothrombin activator oscutarin-C non-catalytic subunit
1156	NVE3614	336	88	0.262	-1.935	Down	Not_available	Not_available
1157	NVE23593	819	214	0.262	-1.934	Down	Protein O-linked-mannose beta-1,2-N-acetylglucosaminyltransferase 1	Not_available
1158	NVE4640	193	51	0.262	-1.932	Down	cytosolic_phospholipase_a2	Not_available
1159	NVE24603	748	197	0.262	-1.931	Down	Not_available	Not_available
1160	NVE11248	1204	316	0.262	-1.931	Down	AERPEVoltage-gated potassium channel	Not_available
1161	NVE20918	2969	779	0.262	-1.931	Down	Not_available	Not_available
1162	NVE23455	2510	660	0.263	-1.928	Down	Xylosyltransferase oxt	Not_available
1163	NVE9684	298	78	0.263	-1.928	Down	fbp32_precursor	Not_available
1164	NVE4967	732	193	0.264	-1.923	Down	Homeobox protein not2	Not_available
1165	NVE24983	373	99	0.264	-1.92	Down	e3_ubiquitin-protein_ligase_trim9_isoform_1	Not_available
1166	NVE20628	2909	770	0.265	-1.918	Down	Striated muscle-specific serine/threonine-protein kinase	Not_available
1167	NVE5615	216	58	0.265	-1.917	Down	MFGM_RATLactadherin	Venom prothrombin activator pseutarin-C non-catalytic subunit
1168	NVE16494	3026	801	0.265	-1.917	Down	Polycystic kidney disease protein 1-like 2	Not_available
1169	NVE5901	1674	444	0.265	-1.916	Down	Not_available	Not_available
1170	NVE15120	387	103	0.265	-1.914	Down	Not_available	Not_available
1171	NVE18491	1232	327	0.266	-1.913	Down	Not_available	Not_available
1172	NVE11522	270	71	0.266	-1.913	Down	Not_available	Not_available
1173	NVE15118	466	124	0.266	-1.909	Down	Dopamine D2-like receptor (DD2R)	Not_available
1174	NVE13468	474	127	0.266	-1.908	Down	glutamate_receptor_delta-1_subunit-like	Not_available
1175	NVE15990	6837	1822	0.266	-1.908	Down	Not_available	Not_available
1176	NVE3825	11704	3126	0.267	-1.905	Down	Not_available	Not_available
1177	NVE17235	4623	1234	0.267	-1.905	Down	Not_available	Not_available
1178	NVE16067	271	73	0.268	-1.9	Down	Not_available	Not_available
1179	NVE13063	1340	360	0.268	-1.899	Down	Not_available	Not_available
1180	NVE6679	10868	2917	0.268	-1.898	Down	TSN6_MOUSETetraspanin-6	Not_available
1181	NVE1844	260	70	0.269	-1.894	Down	glycine_alpha_2-like	Not_available
1182	NVE11983	464	126	0.269	-1.894	Down	guanine_nucleotide-binding_protein_g_g_g_subunit_gamma-12-like	Not_available
1183	NVE2433	900	242	0.269	-1.894	Down	Not_available	Not_available
1184	NVE8332	619	167	0.269	-1.892	Down	calmodulin	_Calglandulin
1185	NVE21760	941	254	0.27	-1.888	Down	RHIMPProtease inhibitor carrapatin	BITGAKunitz-type serine protease inhibitor bitisilin-1
1186	NVE19197	17182	4646	0.27	-1.887	Down	Not_available	Not_available
1187	NVE14122	1843	498	0.27	-1.887	Down	Polycystic kidney disease protein 1-like 2	Not_available
1188	NVE7685	191	52	0.27	-1.886	Down	Not_available	Not_available
1189	NVE18912	655	177	0.271	-1.885	Down	Not_available	Not_available
1190	NVE17834	787	213	0.271	-1.884	Down	Uncharacterized protein DDB	Not_available
1191	NVE8676	966	262	0.271	-1.884	Down	Not_available	Not_available
1192	NVE12045	370	101	0.271	-1.882	Down	Not_available	Not_available
1193	NVE5503	1011	274	0.272	-1.881	Down	glycerophosphoryl_diester_phosphodiesterase	Not_available
1194	NVE7246	477	130	0.272	-1.88	Down	Not_available	Not_available
1195	NVE16493	999	272	0.272	-1.88	Down	Polycystin-1	Not_available
1196	NVE6256	221	60	0.272	-1.878	Down	Not_available	Not_available
1197	NVE4012	3798	1033	0.272	-1.878	Down	Not_available	Not_available
1198	NVE23808	216	59	0.273	-1.874	Down	beta-_-n-acetyl-galactosaminyl_transferase_4	Not_available
1199	NVE19695	425	116	0.273	-1.874	Down	FCN1_HUMANFicolin-1	Ryncolin-4
1200	NVE8090	620	170	0.274	-1.866	Down	MAM and LDL-receptor class A domain-containing protein 2 (Fragment)	Not_available
1201	NVE25759	402	110	0.275	-1.865	Down	Not_available	Not_available
1202	NVE8163	19329	5315	0.275	-1.863	Down	Not_available	Not_available
1203	NVE12891	315	87	0.275	-1.862	Down	FA5_PIGCoagulation factor V	Venom prothrombin activator oscutarin-C non-catalytic subunit
1204	NVE4718	378	103	0.275	-1.862	Down	CO5A3_HUMANCollagen alpha-3(V) chain	Ryncolin-4
1205	NVE12832	1208	333	0.275	-1.862	Down	TWiK family of potassium channels protein 7	Not_available
1206	NVE18704	2441	674	0.276	-1.858	Down	Lactadherin	Venom prothrombin activator pseutarin-C non-catalytic subunit
1207	NVE15506	2936	811	0.276	-1.855	Down	Not_available	Not_available
1208	NVE11317	982	271	0.277	-1.854	Down	Adhesion G-protein coupled receptor D1	Not_available
1209	NVE6266	454	126	0.277	-1.853	Down	natriuretic_peptide_receptor_a_guanylate_cyclase_a_(atrionatriuretic_peptide_receptor_a)	Not_available
1210	NVE15802	718	200	0.278	-1.847	Down	beadex_dlmo_protein	Not_available
1211	NVE23605	779	218	0.279	-1.841	Down	Protocadherin Fat 4	Not_available
1212	NVE25462	285	80	0.279	-1.84	Down	Not_available	Not_available
1213	NVE26	4414	1235	0.28	-1.838	Down	latrophilin-1_precursor	Not_available
1214	NVE13402	609	171	0.28	-1.837	Down	Probable G-protein coupled receptor 83	Not_available
1215	NVE11744	496	139	0.28	-1.836	Down	golgi_integral_membrane_protein	Not_available
1216	NVE20083	471	132	0.28	-1.835	Down	FUCL_ANGANFucolectin	Not_available
1217	NVE1307	2042	573	0.28	-1.835	Down	Synaptotagmin-14	Not_available
1218	NVE11718	975	273	0.28	-1.834	Down	GS homeobox 1	Not_available
1219	NVE11531	4548	1276	0.28	-1.834	Down	fez_family_zinc_finger_protein_2	Not_available
1220	NVE8534	1006	282	0.281	-1.833	Down	Not_available	Not_available
1221	NVE15196	2661	748	0.281	-1.831	Down	Coagulation factor VIII	Coagulation factor V
1222	NVE7065	24049	6762	0.281	-1.83	Down	Hemicentin-1 (Fibulin-6) (FIBL-6)	Not_available
1223	NVE572	430	121	0.282	-1.827	Down	nitric_oxide_synthase	Not_available
1224	NVE13074	2554	720	0.282	-1.827	Down	Major facilitator superfamily domain-containing protein 4A	Not_available
1225	NVE14459	265	74	0.282	-1.826	Down	Not_available	Not_available
1226	NVE23893	192	54	0.282	-1.824	Down	Not_available	Not_available
1227	NVE7778	888	252	0.283	-1.819	Down	Protein FAM181B	Not_available
1228	NVE8910	241	68	0.283	-1.819	Down	fibrinogen_c_domain-containing_protein_1-like	Ryncolin-4
1229	NVE1254	383	108	0.283	-1.819	Down	ONCMYPotassium voltage-gated channel subfamily A member 2	Not_available
1230	NVE4941	426	120	0.284	-1.817	Down	nhl_repeat_containing_protein	Not_available
1231	NVE16492	257	73	0.284	-1.816	Down	Not_available	Not_available
1232	NVE6249	3689	1053	0.285	-1.809	Down	Phosphatidylinositol phosphatase PTPRQ	Not_available
1233	NVE3353	6829	1950	0.286	-1.808	Down	Serine/threonine-protein phosphatase 6 regulatory ankyrin repeat subunit A	Alpha-latroinsectotoxin-Lt1a
1234	NVE24186	261	75	0.286	-1.808	Down	Not_available	Not_available
1235	NVE11315	283	80	0.286	-1.807	Down	Not_available	Not_available
1236	NVE25359	507	144	0.286	-1.806	Down	Not_available	Not_available
1237	NVE10711	542	154	0.286	-1.806	Down	SILASRhamnose-binding lectin	Not_available
1238	NVE427	1990	571	0.286	-1.804	Down	Transcription factor RFX4	Not_available
1239	NVE10806	2383	684	0.287	-1.802	Down	ORYSJProbable sodium/metabolite cotransporter BASS4, chloroplastic	Not_available
1240	NVE17678	1238	354	0.287	-1.802	Down	Transmembrane protein 163	Not_available
1241	NVE4481	1785	511	0.287	-1.802	Down	Voltage-dependent L-type calcium channel subunit beta-4	Not_available
1242	NVE2204	351	101	0.287	-1.802	Down	Not_available	Not_available
1243	NVE9671	186	53	0.287	-1.801	Down	Not_available	Not_available
1244	NVE18231	295	85	0.287	-1.8	Down	Not_available	Not_available
1245	NVE7128	1038	298	0.288	-1.798	Down	Myb-like protein G	Not_available
1246	NVE19721	658	189	0.288	-1.797	Down	Transcription factor 15	Not_available
1247	NVE22769	887	255	0.288	-1.796	Down	filamin_a	Not_available
1248	NVE8093	507	147	0.288	-1.795	Down	mam_domain-containing_glycosylphosphatidylinositol_anchor_protein_1	Not_available
1249	NVE19155	6426	1855	0.289	-1.792	Down	Myotrophin	Alpha-latroinsectotoxin-Lt1a
1250	NVE25506	418	121	0.289	-1.792	Down	mkiaa0868_protein	Venom prothrombin activator pseutarin-C non-catalytic subunit
1251	NVE12737	235	68	0.289	-1.792	Down	Not_available	Not_available
1252	NVE22007	310	90	0.289	-1.791	Down	neuronal_acetylcholine_receptor_subunit_alpha-7_precursor	Not_available
1253	NVE1150	292	85	0.29	-1.785	Down	fibrillin_1	Not_available
1254	NVE17231	444	128	0.29	-1.785	Down	MYTGAPerlucin-like protein	BUNMUC-type lectin BML-1
1255	NVE633	326	94	0.291	-1.783	Down	Calmodulin-like protein 3	Not_available
1256	NVE2876	64493	18769	0.291	-1.781	Down	cytoplasmic_1	Not_available
1257	NVE4255	357	105	0.291	-1.78	Down	Not_available	Not_available
1258	NVE1804	721	211	0.292	-1.778	Down	Not_available	Not_available
1259	NVE23300	564	166	0.292	-1.776	Down	Lactadherin (MFGM) (Milk fat globule-EGF factor 8) (MFG-E8) (O-acetyl GD3 ganglioside synthase) (AGS) (SED1)	Venom prothrombin activator oscutarin-C non-catalytic subunit
1260	NVE10981	320	93	0.292	-1.775	Down	clavesin-2	Not_available
1261	NVE15642	175	51	0.292	-1.774	Down	degenerin_deg-1-like	Not_available
1262	NVE3003	268	78	0.293	-1.771	Down	Tachykinin-like peptides receptor 86C	Not_available
1263	NVE6573	351	103	0.293	-1.771	Down	USOM5_ACRMIUncharacterized skeletal organic matrix 5	Not_available
1264	NVE10600	6419	1882	0.293	-1.77	Down	glycine_alpha_1	Not_available
1265	NVE19694	239	70	0.293	-1.77	Down	Not_available	Not_available
1266	NVE1484	671	196	0.294	-1.768	Down	Tachykinin-like peptides receptor 99D	Not_available
1267	NVE22008	1963	578	0.295	-1.763	Down	Potassium voltage-gated channel subfamily H member 6	Not_available
1268	NVE22741	5651	1665	0.295	-1.763	Down	Neurofilament heavy polypeptide	Not_available
1269	NVE4694	1084	320	0.295	-1.762	Down	Transketolase	Not_available
1270	NVE21609	1379	406	0.295	-1.762	Down	ONCKEL-rhamnose-binding lectin CSL2	Not_available
1271	NVE2875	3707	1092	0.295	-1.762	Down	Not_available	Not_available
1272	NVE6942	586	173	0.295	-1.761	Down	Transmembrane protease serine 6	NOTSCVenom prothrombin activator notecarin-D2
1273	NVE19726	1103	326	0.295	-1.761	Down	Organic cation transporter protein	Not_available
1274	NVE15786	490	145	0.296	-1.756	Down	Not_available	Not_available
1275	NVE25329	427	126	0.296	-1.755	Down	HRH2_PONPYHistamine H2 receptor	Not_available
1276	NVE20745	206	62	0.296	-1.755	Down	melatonin_receptor_1a-like	Not_available
1277	NVE25498	912	270	0.296	-1.755	Down	C-type mannose receptor 2 (C-type lectin domain family 13 member E) (Endocytic receptor 180) (Macrophage mannose receptor 2) (Urokinase-type plasminogen activator receptor-associated protein) (UPAR-associated protein) (Urokinase receptor-associated protein) (CD antigen CD280)	C-type lectin mannose-binding isoform
1278	NVE7958	191	56	0.297	-1.754	Down	Not_available	Not_available
1279	NVE6125	3317	984	0.297	-1.753	Down	Not_available	Not_available
1280	NVE13180	2051	610	0.297	-1.749	Down	Not_available	Not_available
1281	NVE6755	388	115	0.298	-1.748	Down	Not_available	Not_available
1282	NVE22258	585	174	0.298	-1.748	Down	dystonin-like_isoform_3	Not_available
1283	NVE23188	1390	414	0.298	-1.748	Down	Synaptotagmin-7	Not_available
1284	NVE18512	204	61	0.298	-1.748	Down	Not_available	Not_available
1285	NVE925	9826	2927	0.298	-1.747	Down	calmodulin-like_3	_Calglandulin
1286	NVE20158	551	166	0.298	-1.745	Down	dopamine_d1_beta_receptor	Not_available
1287	NVE3274	1244	371	0.299	-1.744	Down	Polyhomeotic-like protein 1	Not_available
1288	NVE20417	1651	494	0.299	-1.743	Down	EF-hand domain-containing family member B	Not_available
1289	NVE21249	1911	571	0.299	-1.742	Down	Protein sidekick-1	Veficolin-1
1290	NVE26006	266	79	0.299	-1.741	Down	Not_available	Not_available
1291	NVE1929	276	82	0.299	-1.741	Down	angiopoietin-like_7	Ryncolin-1
1292	NVE10924	362	108	0.299	-1.741	Down	D(5)-like dopamine receptor	Not_available
1293	NVE8149	1250	375	0.3	-1.737	Down	DNA damage-regulated autophagy modulator protein 2	Not_available
1294	NVE2720	308	93	0.3	-1.737	Down	CAVPOPotassium channel subfamily K member 1	Not_available
1295	NVE12908	194	59	0.3	-1.735	Down	Not_available	Not_available
1296	NVE19605	389	117	0.301	-1.733	Down	SCN1_HETBLSodium channel 1 brain	Not_available
1297	NVE23528	293	88	0.301	-1.731	Down	KCO5_ARATHTwo-pore potassium channel 5	Not_available
1298	NVE4451	2448	738	0.301	-1.731	Down	Not_available	Not_available
1299	NVE10272	2270	685	0.302	-1.729	Down	down_syndrome_cell_adhesion_molecule_like_1	Not_available
1300	NVE25497	320	97	0.302	-1.728	Down	Not_available	Not_available
1301	NVE2333	575	174	0.302	-1.727	Down	Stabilin-1	Not_available
1302	NVE11313	198	60	0.302	-1.727	Down	Not_available	Not_available
1303	NVE13469	235	71	0.302	-1.727	Down	Not_available	Not_available
1304	NVE5520	5091	1539	0.302	-1.726	Down	Fibrillin-2	Not_available
1305	NVE8536	334	101	0.303	-1.724	Down	Not_available	Not_available
1306	NVE17791	191	58	0.303	-1.724	Down	Not_available	Not_available
1307	NVE429	1819	552	0.303	-1.721	Down	Not_available	Not_available
1308	NVE15020	2382	724	0.304	-1.72	Down	Polycystin-1	Not_available
1309	NVE16572	417	126	0.304	-1.719	Down	Not_available	Ryncolin-1
1310	NVE11586	570	173	0.304	-1.718	Down	Lactadherin (MFGM) (Milk fat globule-EGF factor 8) (MFG-E8) (O-acetyl GD3 ganglioside synthase) (AGS) (SED1)	Venom prothrombin activator omicarin-C non-catalytic subunit
1311	NVE435	208	64	0.304	-1.718	Down	Not_available	Not_available
1312	NVE21761	353	107	0.304	-1.717	Down	VKTC3_DABSIKunitz-type serine protease inhibitor C3	Kunitz-type serine protease inhibitor C3
1313	NVE24414	7017	2137	0.304	-1.716	Down	Tektin-1	Not_available
1314	NVE16470	1165	355	0.305	-1.715	Down	fer-1-like_myoferlin_(_elegans)	Not_available
1315	NVE12158	3634	1108	0.305	-1.714	Down	Sodium/calcium exchanger 3	Not_available
1316	NVE5077	188	58	0.305	-1.713	Down	Not_available	Not_available
1317	NVE6232	1003	307	0.305	-1.712	Down	Polycystic kidney disease protein 1-like 2	Not_available
1318	NVE7129	1117	341	0.305	-1.712	Down	Synaptotagmin-9	Not_available
1319	NVE10500	1971	602	0.305	-1.711	Down	chitinase_domain-containing_protein_1-like	Not_available
1320	NVE1988	304	93	0.306	-1.709	Down	ankyrin_repeat_domain-containing_protein_34b-like	Not_available
1321	NVE5346	1384	423	0.306	-1.709	Down	Protocadherin Fat 4	Coagulation factor X
1322	NVE13467	454	139	0.306	-1.707	Down	Glutamate receptor 2 (GluR-2) (AMPA-selective glutamate receptor 2) (GluR-B) (GluR-K2) (Glutamate receptor ionotropic, AMPA 2) (GluA2)	Not_available
1323	NVE12089	694	212	0.306	-1.706	Down	Protein fem-1 homolog B	LATHAAlpha-latrotoxin-Lh1a
1324	NVE4009	378	117	0.307	-1.705	Down	Not_available	Not_available
1325	NVE6698	206	64	0.307	-1.704	Down	Not_available	Not_available
1326	NVE11057	194	59	0.308	-1.699	Down	Not_available	Not_available
1327	NVE8655	1432	442	0.308	-1.698	Down	EGF-like repeat and discoidin I-like domain-containing protein 3 (Developmentally-regulated endothelial cell locus 1 protein) (Integrin-binding protein DEL1)	Venom prothrombin activator oscutarin-C non-catalytic subunit
1328	NVE9510	3022	932	0.308	-1.697	Down	Polycystic kidney disease protein 1-like 2	Venom prothrombin activator oscutarin-C non-catalytic subunit
1329	NVE19121	670	206	0.309	-1.695	Down	myosin_light_chain_smooth_muscle	Not_available
1330	NVE25237	260	80	0.309	-1.695	Down	EFHB_HUMANEF-hand domain-containing family member B	Not_available
1331	NVE23892	341	105	0.309	-1.695	Down	Not_available	Not_available
1332	NVE18003	528	163	0.31	-1.692	Down	Not_available	Not_available
1333	NVE20299	457	142	0.31	-1.692	Down	neurogenic_locus_notch	Venom prothrombin activator vestarin-D1
1334	NVE7961	919	285	0.31	-1.69	Down	na_ca_exchangers_family_member_(ncx-4)	Not_available
1335	NVE6677	2021	626	0.31	-1.69	Down	cd151_antigen	Not_available
1336	NVE830	445	139	0.31	-1.688	Down	contactin_associated_2	Coagulation factor X
1337	NVE21248	552	171	0.311	-1.684	Down	Potassium voltage-gated channel subfamily A member 10	Not_available
1338	NVE478	552	171	0.311	-1.683	Down	Not_available	Not_available
1339	NVE7859	1545	482	0.312	-1.68	Down	Not_available	Not_available
1340	NVE10406	463	145	0.312	-1.68	Down	USOM5_ACRMIUncharacterized skeletal organic matrix 5	Not_available
1341	NVE11737	805	252	0.312	-1.678	Down	neuronal_acetylcholine_receptor_subunit_alpha-7-like	Not_available
1342	NVE12378	321	100	0.313	-1.675	Down	E3 ubiquitin-protein ligase TRIM71	Not_available
1343	NVE8254	9669	3031	0.313	-1.674	Down	cadherin_egf_lag_seven-pass_g-type_receptor_1	Not_available
1344	NVE11736	230	72	0.313	-1.674	Down	neuronal_acetylcholine_receptor_subunit_alpha-10-like	Not_available
1345	NVE14965	219	68	0.313	-1.674	Down	KCNQ2_MOUSEPotassium voltage-gated channel subfamily KQT member 2	Not_available
1346	NVE14496	510	161	0.314	-1.673	Down	misato_homolog_1	Not_available
1347	NVE21139	555	175	0.314	-1.67	Down	Not_available	Not_available
1348	NVE9486	3680	1158	0.315	-1.669	Down	isoform_q	Not_available
1349	NVE2906	352	111	0.315	-1.669	Down	Not_available	Not_available
1350	NVE19066	257	81	0.315	-1.668	Down	Not_available	Not_available
1351	NVE23809	408	129	0.315	-1.668	Down	Beta-1,4-N-acetylgalactosaminyltransferase 3	Not_available
1352	NVE17700	726	229	0.315	-1.666	Down	Coagulation factor V	Venom prothrombin activator pseutarin-C non-catalytic subunit
1353	NVE15742	416	131	0.315	-1.665	Down	Not_available	Not_available
1354	NVE21167	2311	729	0.315	-1.665	Down	Not_available	Not_available
1355	NVE20094	4678	1475	0.315	-1.665	Down	Not_available	Not_available
1356	NVE3647	412	129	0.315	-1.664	Down	g-protein_coupled_octopamine	Not_available
1357	NVE226	675	212	0.316	-1.664	Down	eukaryotic_translation_initiation_factor_3_subunit_a-like	Not_available
1358	NVE5123	393	124	0.316	-1.663	Down	Transmembrane protein 198	Not_available
1359	NVE7442	867	274	0.316	-1.662	Down	Not_available	Not_available
1360	NVE13047	230	73	0.316	-1.662	Down	coagulation_factor_v	Venom prothrombin activator pseutarin-C non-catalytic subunit
1361	NVE13213	11660	3686	0.316	-1.661	Down	Not_available	Not_available
1362	NVE19358	1711	544	0.317	-1.657	Down	gaba-gated_chloride_channel	Not_available
1363	NVE23607	1210	384	0.317	-1.656	Down	Protocadherin Fat 4	Not_available
1364	NVE12948	822	261	0.317	-1.655	Down	Receptor-type tyrosine-protein phosphatase S	Not_available
1365	NVE17835	217	69	0.318	-1.653	Down	ficolin_1-like	Ryncolin-1
1366	NVE2790	194	62	0.318	-1.652	Down	golgi_integral_membrane_protein	Not_available
1367	NVE13807	345	110	0.318	-1.652	Down	mitochondrial_dimethyladenosine_transferase_1	Not_available
1368	NVE21294	962	307	0.318	-1.652	Down	ITLN2_HUMANIntelectin-2	Not_available
1369	NVE2094	471	150	0.318	-1.651	Down	SPA24_MOUSESpermatogenesis-associated 24	Not_available
1370	NVE11886	598	192	0.319	-1.649	Down	CG057_MOUSEUncharacterized protein C7orf57 homolog	Not_available
1371	NVE19553	427	135	0.319	-1.649	Down	Small subunit processome component 20 homolog	Not_available
1372	NVE12749	3765	1202	0.319	-1.648	Down	TNF receptor-associated factor 4	Not_available
1373	NVE19042	452	144	0.319	-1.648	Down	gamma-aminobutyric_acid_type_b_receptor_subunit_2	Not_available
1374	NVE17618	266	85	0.319	-1.647	Down	PTF1A_DANREPancreas transcription factor 1 subunit alpha	Not_available
1375	NVE24200	756	242	0.32	-1.646	Down	alpha_tubulin	Not_available
1376	NVE1134	568	181	0.32	-1.645	Down	Not_available	Not_available
1377	NVE21630	248	80	0.32	-1.645	Down	NRP2_MOUSENeuropilin-2	Venom prothrombin activator oscutarin-C non-catalytic subunit
1378	NVE8177	273	88	0.32	-1.644	Down	Not_available	Not_available
1379	NVE15760	202	65	0.32	-1.643	Down	Not_available	Not_available
1380	NVE4822	801	256	0.321	-1.641	Down	Gamma-aminobutyric acid receptor subunit beta-3 (GABA(A) receptor subunit beta-3)	Not_available
1381	NVE12989	252	80	0.321	-1.639	Down	Not_available	Not_available
1382	NVE977	574	185	0.321	-1.638	Down	Not_available	Not_available
1383	NVE25858	7941	2562	0.323	-1.632	Down	ALK tyrosine kinase receptor (EC 2.7.10.1) (Anaplastic lymphoma kinase) (CD antigen CD246)	Not_available
1384	NVE11448	528	170	0.323	-1.632	Down	Not_available	Not_available
1385	NVE14922	535	173	0.323	-1.632	Down	Peptide-N(4)-(N-acetyl-beta-glucosaminyl)asparagine amidase	Not_available
1386	NVE12326	787	254	0.323	-1.632	Down	Not_available	Not_available
1387	NVE16064	598	193	0.323	-1.629	Down	Not_available	Not_available
1388	NVE593	511	165	0.324	-1.628	Down	Not_available	Not_available
1389	NVE16489	680	220	0.324	-1.625	Down	Adhesion G-protein coupled receptor D1	Not_available
1390	NVE6773	1092	355	0.324	-1.624	Down	del-1_precursor	Coagulation factor V
1391	NVE12992	41897	13590	0.324	-1.624	Down	low_quality_protein:_titin	Not_available
1392	NVE12187	203	66	0.325	-1.623	Down	Not_available	Not_available
1393	NVE16308	8455	2747	0.325	-1.622	Down	gelsolin-like_protein_2-like	Not_available
1394	NVE2985	599	195	0.325	-1.621	Down	Not_available	Not_available
1395	NVE3112	327	106	0.325	-1.621	Down	neurocalcin_homolog	Not_available
1396	NVE2056	695	226	0.325	-1.619	Down	Potassium voltage-gated channel protein Shal	Not_available
1397	NVE22310	238	77	0.326	-1.618	Down	Not_available	Not_available
1398	NVE16437	669	218	0.326	-1.617	Down	calcium_transporter_2	Alpha-latroinsectotoxin-Lt1a
1399	NVE8897	944	308	0.326	-1.616	Down	Protocadherin-like protein	Not_available
1400	NVE11833	898	293	0.326	-1.616	Down	Protocadherin Fat 4	Not_available
1401	NVE5590	576	188	0.327	-1.615	Down	Proto-oncogene tyrosine-protein kinase receptor Ret	Not_available
1402	NVE14390	619	202	0.327	-1.614	Down	neuroligin_x-linked	BUNFAAcetylcholinesterase
1403	NVE8232	4788	1565	0.327	-1.614	Down	Not_available	Not_available
1404	NVE6107	1075	351	0.327	-1.614	Down	Serine/threonine-protein kinase pim-3	Not_available
1405	NVE13207	231	76	0.327	-1.612	Down	Protein ABHD15	Not_available
1406	NVE7195	995	326	0.327	-1.611	Down	HETBLSodium channel protein 1 brain	Not_available
1407	NVE12101	1628	533	0.327	-1.611	Down	Not_available	Not_available
1408	NVE22421	239	79	0.327	-1.611	Down	Tetratricopeptide repeat protein 8	Not_available
1409	NVE2512	590	193	0.328	-1.608	Down	Potassium voltage-gated channel protein Shaw	Not_available
1410	NVE4118	5161	1692	0.328	-1.608	Down	TEKT2_HUMANTektin-2	Not_available
1411	NVE16468	1516	497	0.328	-1.608	Down	Myoferlin	Not_available
1412	NVE23891	459	151	0.328	-1.607	Down	Not_available	Not_available
1413	NVE20939	333	109	0.328	-1.607	Down	BTBD3_HUMANBTB POZ domain-containing 3	Not_available
1414	NVE14538	1663	548	0.329	-1.603	Down	RNA binding protein fox-1 homolog 3	Not_available
1415	NVE2182	155	52	0.33	-1.601	Down	neuronal_acetylcholine_receptor_subunit_beta-3	Not_available
1416	NVE4682	4652	1535	0.33	-1.599	Down	Endophilin-A3	Not_available
1417	NVE4860	14051	4637	0.33	-1.599	Down	Polycystic kidney disease protein 1-like 2	Venom prothrombin activator omicarin-C non-catalytic subunit
1418	NVE20132	1208	400	0.331	-1.596	Down	F-box only protein 41	Not_available
1419	NVE12183	726	240	0.331	-1.594	Down	LYMSTG-protein coupled receptor GRL101	Venom prothrombin activator oscutarin-C non-catalytic subunit
1420	NVE14182	166	55	0.331	-1.594	Down	natriuretic_peptide_receptor_a_guanylate_cyclase_a_(atrionatriuretic_peptide_receptor_a)	Not_available
1421	NVE6682	1821	603	0.331	-1.594	Down	COMM domain-containing protein 9	Not_available
1422	NVE18898	306	101	0.332	-1.592	Down	SDK1_MOUSE sidekick-1	Not_available
1423	NVE17329	5058	1679	0.332	-1.591	Down	Not_available	Not_available
1424	NVE2502	168	56	0.332	-1.591	Down	Not_available	Not_available
1425	NVE4583	1045	347	0.332	-1.59	Down	Not_available	Not_available
1426	NVE7861	2284	758	0.332	-1.59	Down	Not_available	Not_available
1427	NVE22301	6753	2242	0.332	-1.59	Down	Not_available	Not_available
1428	NVE8637	897	298	0.332	-1.59	Down	Vesicular inhibitory amino acid transporter	Not_available
1429	NVE15023	5384	1790	0.332	-1.589	Down	Polycystic kidney disease protein 1-like 2	Not_available
1430	NVE22035	183	61	0.332	-1.589	Down	Not_available	Not_available
1431	NVE5677	1997	665	0.333	-1.588	Down	Not_available	Not_available
1432	NVE4602	3143	1047	0.333	-1.587	Down	Not_available	Not_available
1433	NVE23614	189	63	0.333	-1.586	Down	angiopoietin_1_precursor	Not_available
1434	NVE24306	349	117	0.333	-1.586	Down	Not_available	Not_available
1435	NVE24841	208	70	0.334	-1.582	Down	GR64E_DROMEGustatory receptor for sugar taste 64e	Not_available
1436	NVE19607	1287	431	0.335	-1.58	Down	Protein sidekick-1	Snake venom metalloproteinase-disintegrin-like mocarhagin
1437	NVE4031	443	148	0.334	-1.58	Down	gamma-aminobutyric_acid_receptor_subunit_beta-4-like	Not_available
1438	NVE11299	2240	752	0.336	-1.575	Down	Armadillo repeat-containing protein 4	Not_available
1439	NVE17328	2373	796	0.336	-1.575	Down	Not_available	Not_available
1440	NVE12102	802	269	0.336	-1.575	Down	Not_available	Not_available
1441	NVE1636	667	224	0.336	-1.574	Down	Uncharacterized protein C9orf135	Not_available
1442	NVE19604	241	81	0.336	-1.574	Down	SCN60_DROMESodium channel 60E	Not_available
1443	NVE18657	221	75	0.336	-1.573	Down	Not_available	Not_available
1444	NVE14608	6649	2237	0.336	-1.572	Down	forkhead_box_protein_j1	Not_available
1445	NVE6618	225	76	0.336	-1.572	Down	NMDE1_PANTRGlutamate receptor NMDA 2A	Not_available
1446	NVE10579	356	120	0.336	-1.572	Down	Probable G-protein coupled receptor 151 protein	Not_available
1447	NVE5442	55561	18701	0.337	-1.571	Down	PKD2_BOVINPolycystin-2	Not_available
1448	NVE22998	1002	336	0.337	-1.571	Down	Alpha-N-acetyl-neuraminyl-2,3-beta-galactosyl-1,3-N-acetyl-galactosaminide alpha-2,6-sialyltransferase	Not_available
1449	NVE24166	272	92	0.336	-1.571	Down	FA8_MOUSECoagulation factor VIII	Venom prothrombin activator oscutarin-C non-catalytic subunit
1450	NVE3936	2531	853	0.337	-1.571	Down	Not_available	Not_available
1451	NVE357	929	313	0.337	-1.57	Down	PK1L2_MOUSEPolycystic kidney disease 1-like 2	Not_available
1452	NVE26198	455	153	0.337	-1.57	Down	Not_available	Not_available
1453	NVE25127	2094	707	0.337	-1.569	Down	beta-_-n-acetyl-galactosaminyl_transferase_4	Not_available
1454	NVE13692	281	96	0.337	-1.567	Down	Not_available	Not_available
1455	NVE6895	675	228	0.338	-1.563	Down	e3_ubiquitin-protein_ligase_nrdp1	Not_available
1456	NVE24128	528	179	0.339	-1.562	Down	Protein-methionine sulfoxide oxidase MICAL3	Not_available
1457	NVE25496	13796	4676	0.339	-1.561	Down	Polycystic kidney disease protein 1-like 2	Not_available
1458	NVE10409	654	222	0.34	-1.556	Down	Somatostatin receptor type 4	Not_available
1459	NVE14460	292	100	0.34	-1.556	Down	Gamma-aminobutyric acid receptor subunit beta (GABA(A) receptor)	Not_available
1460	NVE8317	903	307	0.34	-1.556	Down	RSP14_MOUSERadial spoke head 14 homolog	Not_available
1461	NVE24279	473	161	0.34	-1.556	Down	Not_available	Not_available
1462	NVE11987	301	102	0.341	-1.553	Down	TM11D_HUMANTransmembrane protease serine 11D	OVenom prothrombin activator porpharin-D
1463	NVE11295	598	205	0.342	-1.55	Down	Protein O-linked-mannose beta-1,2-N-acetylglucosaminyltransferase 1	Not_available
1464	NVE14552	128414	43860	0.342	-1.55	Down	myosin_heavy_chain	Not_available
1465	NVE25232	358	122	0.342	-1.549	Down	Katanin p80 WD40 repeat-containing subunit B1	Not_available
1466	NVE11816	846	289	0.342	-1.549	Down	leucine-rich_repeat-containing_protein_49-like	Not_available
1467	NVE3349	1333	457	0.343	-1.545	Down	Protein spire homolog 1	Not_available
1468	NVE6641	160	55	0.343	-1.545	Down	alpha_fucosyltransferase_c	Not_available
1469	NVE25713	436	149	0.343	-1.545	Down	Not_available	Not_available
1470	NVE6053	227	78	0.343	-1.543	Down	Not_available	Not_available
1471	NVE20899	242	83	0.343	-1.543	Down	nkx1-like_transcription_factor	Not_available
1472	NVE14123	523	179	0.344	-1.54	Down	Coagulation factor V	Venom prothrombin activator pseutarin-C non-catalytic subunit
1473	NVE11459	340	117	0.344	-1.539	Down	Not_available	Not_available
1474	NVE24123	494	170	0.344	-1.539	Down	Y381_RICFE ankyrin repeat RF_0381	Alpha-latrocrustotoxin-Lt1a
1475	NVE1410	539	185	0.344	-1.538	Down	Fibril-forming collagen alpha chain (Fragment)	Not_available
1476	NVE25463	317	110	0.345	-1.537	Down	YUGO_BACSU potassium channel	Not_available
1477	NVE6975	1643	567	0.345	-1.534	Down	Coiled-coil domain-containing protein 151	Not_available
1478	NVE23855	185	64	0.345	-1.534	Down	neuronal_acetylcholine_receptor_subunit_alpha-7-like	Not_available
1479	NVE8169	195	68	0.345	-1.534	Down	Not_available	Not_available
1480	NVE4616	489	169	0.346	-1.533	Down	Not_available	Not_available
1481	NVE24488	4150	1434	0.346	-1.532	Down	Not_available	Not_available
1482	NVE9737	198	69	0.346	-1.532	Down	MORN2_BOVINMORN repeat-containing 2	Not_available
1483	NVE12216	1351	467	0.346	-1.532	Down	Transient receptor potential cation channel subfamily A member 1	Alpha-latrocrustotoxin-Lt1a
1484	NVE7645	482	168	0.346	-1.53	Down	Alpha-1A adrenergic receptor	Not_available
1485	NVE8763	4023	1393	0.346	-1.53	Down	Not_available	Not_available
1486	NVE4115	234	80	0.347	-1.528	Down	espin	Delta-latroinsectotoxin-Lt1a
1487	NVE4942	236	82	0.347	-1.528	Down	CRDL1_CHICKChordin 1	Venom protein 59.1
1488	NVE15552	1154	401	0.347	-1.528	Down	Synaptotagmin-1	Not_available
1489	NVE8363	329	114	0.347	-1.528	Down	distal-less_homeobox_1	Not_available
1490	NVE1773	525	183	0.347	-1.525	Down	Not_available	Not_available
1491	NVE15256	205	71	0.348	-1.524	Down	STOM_MOUSEErythrocyte band 7 integral membrane	Not_available
1492	NVE4438	3469	1207	0.348	-1.523	Down	Protein eyes shut	Not_available
1493	NVE20919	444	154	0.348	-1.522	Down	Calmodulin	_Calglandulin
1494	NVE15751	894	312	0.348	-1.521	Down	LR74A_RATLeucine-rich repeat-containing 74A	Not_available
1495	NVE18310	1856	647	0.348	-1.521	Down	TWiK family of potassium channels protein 7	Not_available
1496	NVE18685	417	145	0.349	-1.519	Down	Two pore potassium channel protein sup-9	Not_available
1497	NVE13533	184	65	0.349	-1.518	Down	Not_available	Not_available
1498	NVE18775	384	134	0.349	-1.518	Down	Not_available	Not_available
1499	NVE10656	230	80	0.349	-1.517	Down	KLHDB_CULQUKelch diablo	Not_available
1500	NVE11835	372	130	0.349	-1.517	Down	Protocadherin Fat 4	Not_available
1501	NVE9230	194	68	0.35	-1.516	Down	btb_poz_domain-containing_protein_kctd12-like	Not_available
1502	NVE4726	1108	388	0.35	-1.514	Down	neuronal_calcium_sensor_1	Not_available
1503	NVE19064	627	219	0.35	-1.514	Down	beta-_-n-acetyl-galactosaminyl_transferase_4	Not_available
1504	NVE12674	537	188	0.351	-1.512	Down	Not_available	Not_available
1505	NVE2429	408	144	0.352	-1.508	Down	GP2_CANLFPancreatic secretory granule membrane major glyco GP2	SEPESSE-cephalotoxin
1506	NVE13075	2300	811	0.352	-1.504	Down	MFD4A_MOUSEMajor facilitator superfamily domain-containing 4A	Not_available
1507	NVE19005	155	55	0.353	-1.502	Down	Not_available	Not_available
1508	NVE22895	600	213	0.353	-1.502	Down	NCKX_DROMESodium potassium calcium exchanger Nckx30C	Not_available
1509	NVE22991	639	226	0.353	-1.501	Down	Protein sidekick-1	Not_available
1510	NVE3736	4034	1425	0.353	-1.501	Down	von Willebrand factor A domain-containing protein 5B1	Not_available
1511	NVE14221	8162	2884	0.353	-1.501	Down	Stereocilin	Not_available
1512	NVE13082	1165	413	0.354	-1.499	Down	Tctex1 domain-containing protein 1	Not_available
1513	NVE9951	494	174	0.354	-1.498	Down	Not_available	Not_available
1514	NVE12301	996	353	0.354	-1.497	Down	Not_available	Not_available
1515	NVE25785	197	70	0.355	-1.496	Down	MSHR_GALSEMelanocyte-stimulating hormone receptor	Not_available
1516	NVE3819	1181	420	0.355	-1.493	Down	Testis, prostate and placenta-expressed protein	Not_available
1517	NVE4495	181	65	0.355	-1.493	Down	homeobox_protein_hox-b3	Not_available
1518	NVE18383	417	149	0.356	-1.489	Down	Not_available	Not_available
1519	NVE132	596	213	0.356	-1.489	Down	a007-g11_g-protein_coupled_receptor	Not_available
1520	NVE10895	646	230	0.356	-1.488	Down	SEGN_MOUSESecretagogin	Not_available
1521	NVE13462	732	260	0.357	-1.488	Down	glutamate_ampa_3	Not_available
1522	NVE3418	248	89	0.357	-1.485	Down	TLR1_DROMETachykinin-like peptides receptor 86C	Not_available
1523	NVE2771	405	144	0.357	-1.485	Down	PK1L3_HUMANPolycystic kidney disease 1-like 3	Not_available
1524	NVE1651	1527	545	0.357	-1.485	Down	Not_available	Not_available
1525	NVE5496	518	185	0.357	-1.484	Down	KCNH2_CHICKPotassium voltage-gated channel subfamily H member 2 (Fragment)	Not_available
1526	NVE7731	859	308	0.359	-1.479	Down	Transcription factor RFX4	Not_available
1527	NVE7805	690	248	0.359	-1.478	Down	Not_available	Not_available
1528	NVE11318	461	165	0.359	-1.478	Down	Not_available	Not_available
1529	NVE12502	331	119	0.359	-1.477	Down	AGRD1_BOVINAdhesion G- coupled receptor D1	Not_available
1530	NVE13963	954	342	0.359	-1.477	Down	cnnos1	Not_available
1531	NVE20868	1543	554	0.359	-1.476	Down	Chondroitin sulfate ABC exolyase (EC 4.2.2.21) (Chondroitin ABC exoeliminase) (Chondroitin ABC lyase II) (Chondroitin sulfate ABC lyase II) (ChS ABC lyase II) (Chondroitinase ABC II) (cABC II) (Exochondroitinase ABC)	Not_available
1532	NVE19345	223	80	0.36	-1.475	Down	calmodulin	Calglandulin
1533	NVE21623	362	130	0.361	-1.47	Down	Not_available	Not_available
1534	NVE18472	448	162	0.361	-1.469	Down	lim_homeobox_protein_lhx2	Not_available
1535	NVE2372	273	98	0.362	-1.467	Down	CASR_HUMANExtracellular calcium-sensing receptor	Not_available
1536	NVE10853	749	271	0.362	-1.466	Down	SUBDOCalmodulin	_Calglandulin
1537	NVE9181	297	107	0.362	-1.464	Down	TARA_MOUSETRIO and F-actin-binding	Not_available
1538	NVE10935	288	105	0.363	-1.461	Down	fibrinogen_c_domain-containing_protein_1-like	Ryncolin-4
1539	NVE13912	672	244	0.364	-1.458	Down	Not_available	Not_available
1540	NVE13039	825	300	0.364	-1.458	Down	Synaptotagmin-12	Not_available
1541	NVE24799	543	197	0.364	-1.458	Down	TTL10_RAT polyglycylase TTLL10	Not_available
1542	NVE8047	805	293	0.364	-1.457	Down	Neuronal acetylcholine receptor subunit alpha-7	Not_available
1543	NVE7338	873	318	0.365	-1.456	Down	calcium-activated_potassium_channel_subunit_beta-4	Not_available
1544	NVE9065	666	243	0.364	-1.456	Down	espin	Alpha-latroinsectotoxin-Lt1a
1545	NVE19559	326	118	0.365	-1.455	Down	Not_available	Not_available
1546	NVE13077	829	303	0.365	-1.454	Down	TRPC4_MOUSEShort transient receptor potential channel 4	Not_available
1547	NVE12837	869	317	0.365	-1.453	Down	Not_available	Not_available
1548	NVE16531	3585	1310	0.365	-1.453	Down	Sodium- and chloride-dependent GABA transporter 1	Not_available
1549	NVE23427	150	55	0.365	-1.453	Down	Not_available	Not_available
1550	NVE23162	367	134	0.365	-1.453	Down	Not_available	Not_available
1551	NVE15413	3706	1355	0.365	-1.452	Down	Not_available	Not_available
1552	NVE4762	269	98	0.366	-1.451	Down	multidrug_resistance-associated_protein_4	Not_available
1553	NVE183	243	89	0.366	-1.451	Down	Not_available	Not_available
1554	NVE2272	367	134	0.366	-1.45	Down	Sperm-tail PG-rich repeat-containing protein 2	Not_available
1555	NVE3207	210	77	0.367	-1.448	Down	dystroglycan	Not_available
1556	NVE11386	2658	975	0.367	-1.446	Down	Not_available	Not_available
1557	NVE7616	797	293	0.368	-1.444	Down	ca-_isoform_b	Not_available
1558	NVE13970	339	126	0.368	-1.444	Down	KCNAW_DROMEPotassium voltage-gated channel Shaw	Not_available
1559	NVE24272	257	95	0.369	-1.439	Down	Not_available	Not_available
1560	NVE5589	1583	584	0.369	-1.438	Down	NOTVIFibroblast growth factor receptor 2	Not_available
1561	NVE18052	203	76	0.37	-1.436	Down	SDK1_MOUSE sidekick-1	Not_available
1562	NVE13155	385	143	0.37	-1.436	Down	Uncharacterized protein C1orf194 homolog	Not_available
1563	NVE12924	7151	2646	0.37	-1.434	Down	KCNF1_HUMANPotassium voltage-gated channel subfamily F member 1	Not_available
1564	NVE2956	2564	949	0.37	-1.434	Down	leucine-rich_repeat-containing_protein_67-like	Not_available
1565	NVE402	250	92	0.37	-1.434	Down	nicotinic_acetylcholine_receptor_subunit_alpha_6	Not_available
1566	NVE1284	217	81	0.37	-1.433	Down	ASIC5_MOUSEAcid-sensing ion channel 5	Not_available
1567	NVE443	478	178	0.37	-1.433	Down	AMBTIExcitatory amino acid transporter 1	Not_available
1568	NVE17559	3471	1286	0.371	-1.432	Down	Not_available	Not_available
1569	NVE23165	5769	2139	0.371	-1.432	Down	Synaptotagmin-16	Not_available
1570	NVE2772	802	297	0.371	-1.43	Down	Polycystin-2	Not_available
1571	NVE8985	741	275	0.371	-1.43	Down	TBC1 domain family member 30	Not_available
1572	NVE16639	581	215	0.371	-1.429	Down	growth_factor_independent_1b	Not_available
1573	NVE3818	170	63	0.372	-1.428	Down	Not_available	Not_available
1574	NVE13147	222	82	0.372	-1.428	Down	Not_available	Not_available
1575	NVE26201	3304	1228	0.372	-1.427	Down	ODF3A_XENLAOuter dense fiber 3	Not_available
1576	NVE24791	251	93	0.372	-1.426	Down	Not_available	Not_available
1577	NVE2133	2217	825	0.372	-1.426	Down	Not_available	Not_available
1578	NVE21446	323	121	0.372	-1.425	Down	homeobox_protein_orthopedia-like	Not_available
1579	NVE18934	203	75	0.373	-1.423	Down	Not_available	Not_available
1580	NVE9950	589	219	0.373	-1.423	Down	latrophilin-3_precursor	Not_available
1581	NVE23932	1891	705	0.373	-1.422	Down	endo-b-_-glucanase	Not_available
1582	NVE16144	735	274	0.373	-1.422	Down	TTLL3_MOUSETubulin monoglycylase TTLL3	Not_available
1583	NVE8441	519	194	0.373	-1.421	Down	Not_available	Not_available
1584	NVE2833	204	76	0.374	-1.42	Down	TLL1_DANREDorsal-ventral patterning tolloid 1	Not_available
1585	NVE14155	681	255	0.374	-1.418	Down	kinase_suppressor_of_ras_2	Not_available
1586	NVE12302	385	143	0.374	-1.418	Down	GAS2-like protein 1	Not_available
1587	NVE16911	933	350	0.374	-1.418	Down	FA5V_PSETEVenom prothrombin activator pseutarin-C non-catalytic subunit	Venom prothrombin activator pseutarin-C non-catalytic subunit
1588	NVE20149	189	71	0.375	-1.417	Down	Not_available	Not_available
1589	NVE5945	561	210	0.375	-1.416	Down	Hemicentin-1 (Fibulin-6) (FIBL-6)	Venom prothrombin activator pseutarin-C catalytic subunit
1590	NVE11705	246	92	0.376	-1.412	Down	Protocadherin alpha-C2	Not_available
1591	NVE7617	3125	1175	0.376	-1.411	Down	NAC2_MOUSESodium calcium exchanger 2	Not_available
1592	NVE24477	241	90	0.376	-1.41	Down	dep_domain-containing_protein_1b	Not_available
1593	NVE8922	1501	565	0.377	-1.409	Down	Solute carrier family 12 member 8	Not_available
1594	NVE13769	162	61	0.377	-1.409	Down	Not_available	Not_available
1595	NVE4648	142	54	0.377	-1.406	Down	Not_available	Not_available
1596	NVE17098	457	172	0.377	-1.406	Down	f-box_wd-repeat	Not_available
1597	NVE19950	241	91	0.378	-1.405	Down	LKAM1_MOUSE LKAAEAR1	Not_available
1598	NVE646	227	87	0.378	-1.404	Down	LR74A_RATLeucine-rich repeat-containing 74A	Not_available
1599	NVE17792	699	264	0.378	-1.404	Down	natriuretic_peptide_receptor_a_guanylate_cyclase_a_(atrionatriuretic_peptide_receptor_a)	Not_available
1600	NVE7700	557	211	0.378	-1.404	Down	glycine_alpha_1	Not_available
1601	NVE4937	285	108	0.378	-1.403	Down	Not_available	Not_available
1602	NVE12065	286	109	0.378	-1.403	Down	FUCL1_ANGJAFucolectin-1	Not_available
1603	NVE1093	179	67	0.379	-1.402	Down	WDR18_HUMANWD repeat-containing 18	Not_available
1604	NVE22451	1961	742	0.379	-1.401	Down	PK1L2_MOUSEPolycystic kidney disease 1-like 2	Not_available
1605	NVE9165	1000	379	0.379	-1.399	Down	CVHN1Replicase polyprotein 1a	Not_available
1606	NVE10339	563	213	0.379	-1.399	Down	LR74A_HUMANLeucine-rich repeat-containing 74A	Not_available
1607	NVE24893	1001	381	0.38	-1.394	Down	Not_available	Not_available
1608	NVE2129	211	80	0.38	-1.394	Down	HRH2_CANLFHistamine H2 receptor	Not_available
1609	NVE17384	414	158	0.381	-1.394	Down	Not_available	Not_available
1610	NVE15351	418	159	0.381	-1.393	Down	XRRA1_MOUSEX-ray radiation resistance-associated 1	Not_available
1611	NVE17401	156	59	0.381	-1.393	Down	neuropeptide_receptor-like_protein_3	Not_available
1612	NVE14805	1571	600	0.382	-1.388	Down	ift46_protein	Not_available
1613	NVE13227	572	219	0.382	-1.387	Down	fibroblast_growth_factor_9	Not_available
1614	NVE11316	579	221	0.383	-1.386	Down	Not_available	Not_available
1615	NVE20069	2246	861	0.383	-1.384	Down	Protein sidekick-1	Not_available
1616	NVE16065	957	366	0.383	-1.384	Down	Not_available	Not_available
1617	NVE1409	343	131	0.383	-1.383	Down	Not_available	Not_available
1618	NVE13770	882	339	0.383	-1.383	Down	antigen_p97_(melanoma_associated)_identified_by_monoclonal_antibodies_and	Not_available
1619	NVE7196	826	317	0.384	-1.382	Down	Sodium channel protein 60E	Not_available
1620	NVE17760	1081	414	0.384	-1.382	Down	Tyrosine-protein phosphatase non-receptor type 13	Not_available
1621	NVE5908	969	371	0.384	-1.381	Down	Neuropeptide Y receptor (NPY-R) (PR4 receptor) (RYamide receptor)	Not_available
1622	NVE11258	380	146	0.384	-1.381	Down	SAAR2_ACRMISkeletal aspartic acid-rich 2 (Fragment)	Not_available
1623	NVE20095	2598	998	0.384	-1.381	Down	SYDE_DROMERho GTPase-activating 100F	Not_available
1624	NVE12150	511	196	0.384	-1.38	Down	bsc1_sodium_channel_protein	Not_available
1625	NVE15172	221	85	0.385	-1.379	Down	Protein lin-28 homolog A	Not_available
1626	NVE20578	1224	472	0.385	-1.377	Down	Ras-associating and dilute domain-containing protein	Not_available
1627	NVE17874	363	141	0.385	-1.377	Down	STRGATyrosinase	Not_available
1628	NVE12981	10055	3876	0.385	-1.375	Down	WDR86_HUMANWD repeat-containing 86	Not_available
1629	NVE5138	1653	638	0.386	-1.375	Down	KCNH1_RATPotassium voltage-gated channel subfamily H member 1	Not_available
1630	NVE9166	3494	1347	0.386	-1.375	Down	coagulation_factor_viii	Venom prothrombin activator oscutarin-C non-catalytic subunit
1631	NVE21346	2572	992	0.386	-1.374	Down	Glutamine-rich protein 2	Not_available
1632	NVE13464	130	51	0.386	-1.372	Down	Not_available	Not_available
1633	NVE24955	435	169	0.387	-1.37	Down	Not_available	Not_available
1634	NVE24202	465	179	0.387	-1.37	Down	PARLITubulin alpha-1 chain	Not_available
1635	NVE22169	937	363	0.387	-1.37	Down	VWA3A_HUMANvon Willebrand factor A domain-containing 3A	Not_available
1636	NVE1731	197	76	0.388	-1.368	Down	PROF4_BOVINProfilin-4	Not_available
1637	NVE17819	483	188	0.388	-1.367	Down	CE049_MOUSEUncharacterized protein C5orf49 homolog	Not_available
1638	NVE9940	270	104	0.388	-1.366	Down	Not_available	Not_available
1639	NVE26195	334	131	0.388	-1.365	Down	forkhead_box_protein_b1	Not_available
1640	NVE9693	2307	897	0.389	-1.363	Down	Protein jagged-1b	Venom prothrombin activator vestarin-D2
1641	NVE1489	761	296	0.389	-1.363	Down	Ficolin-3 (Collagen/fibrinogen domain-containing lectin 3 p35) (Collagen/fibrinogen domain-containing protein 3) (Hakata antigen)	Not_available
1642	NVE5504	164	63	0.389	-1.362	Down	Not_available	Not_available
1643	NVE6845	328	128	0.389	-1.361	Down	RDH11_HUMANRetinol dehydrogenase 11	Not_available
1644	NVE19785	3871	1509	0.39	-1.359	Down	ENKUR_HUMANEnkurin	Not_available
1645	NVE6137	4468	1746	0.391	-1.356	Down	NIM1_HUMANSerine threonine- kinase NIM1	Not_available
1646	NVE12988	2435	954	0.392	-1.352	Down	TNF receptor-associated factor 4	Not_available
1647	NVE6392	142	56	0.392	-1.351	Down	mevalonate_kinase	Not_available
1648	NVE1732	601	235	0.392	-1.351	Down	F228B_MOUSE FAM228B	Not_available
1649	NVE3713	340	133	0.392	-1.35	Down	Disks large homolog 5 (Discs large protein P-dlg) (Placenta and prostate DLG)	Not_available
1650	NVE13977	359	140	0.392	-1.35	Down	Sodium leak channel non-selective protein	Not_available
1651	NVE20128	139	55	0.393	-1.349	Down	Not_available	Not_available
1652	NVE7817	494	193	0.393	-1.348	Down	ANGJAFucolectin-1	Not_available
1653	NVE13976	289	113	0.393	-1.348	Down	Sodium leak channel non-selective protein	Not_available
1654	NVE7447	657	259	0.393	-1.347	Down	Not_available	Not_available
1655	NVE8173	2164	851	0.393	-1.346	Down	RIBC2_HUMANRIB43A-like with coiled-coils 2	Not_available
1656	NVE8343	319	125	0.394	-1.345	Down	cytochrome_b5_domain-containing_protein_1-like	Not_available
1657	NVE15346	1216	479	0.394	-1.345	Down	SET and MYND domain-containing protein 4	Not_available
1658	NVE12603	1120	442	0.394	-1.344	Down	calcyphosin-like_protein	Not_available
1659	NVE23627	146	58	0.394	-1.343	Down	Not_available	Not_available
1660	NVE6457	966	381	0.394	-1.343	Down	isoform_d	Not_available
1661	NVE11646	15027	5922	0.394	-1.343	Down	ANR31_HUMAN ankyrin repeat domain-containing 31	Alpha-latrotoxin-Lhe1a
1662	NVE3725	919	362	0.395	-1.341	Down	endothelin-converting_enzyme_2	Neprilysin-1
1663	NVE25200	234	92	0.395	-1.34	Down	KCNC1_MOUSEPotassium voltage-gated channel subfamily C member 1	Not_available
1664	NVE13514	237	94	0.395	-1.34	Down	Uncharacterized protein C17orf105 homolog	Not_available
1665	NVE25015	128	50	0.395	-1.339	Down	coagulation_factor_v	Not_available
1666	NVE14557	210	83	0.396	-1.336	Down	DRD1_RABITD(1A) dopamine receptor (Fragment)	Not_available
1667	NVE7860	7754	3074	0.397	-1.335	Down	Not_available	Not_available
1668	NVE2081	2413	956	0.396	-1.335	Down	Not_available	Not_available
1669	NVE988	248	98	0.397	-1.333	Down	Neurogenic locus notch homolog protein 2 (Notch 2) (Motch B) [Cleaved into: Notch 2 extracellular truncation; Notch 2 intracellular domain]	Venom prothrombin activator vestarin-D2
1670	NVE11648	252	101	0.397	-1.332	Down	LRC34_MOUSELeucine-rich repeat-containing 34	Not_available
1671	NVE20996	885	352	0.398	-1.331	Down	homeobox_protein_emx1	Not_available
1672	NVE4207	675	268	0.397	-1.331	Down	GTPase activating protein 1 (OsGAP1) (G-protein binding protein 1) (OsGPBP1)	Not_available
1673	NVE8772	611	243	0.398	-1.331	Down	Uncharacterized protein KIAA0513	Not_available
1674	NVE1313	382	152	0.397	-1.331	Down	Not_available	Not_available
1675	NVE22880	697	277	0.398	-1.33	Down	Uncharacterized protein C7orf31	Not_available
1676	NVE23946	833	332	0.398	-1.33	Down	Leucine-rich repeat-containing protein 15	Not_available
1677	NVE1984	4455	1774	0.398	-1.329	Down	Not_available	Not_available
1678	NVE23003	650	259	0.398	-1.329	Down	Acid-sensing ion channel 2	Not_available
1679	NVE13547	2453	977	0.398	-1.328	Down	latrophilin-like_protein_2	Not_available
1680	NVE5056	989	394	0.398	-1.328	Down	EF-hand calcium-binding domain-containing protein 6 (CAP-binding protein complex-interacting protein 1) (DJ-1-binding protein) (DJBP)	Not_available
1681	NVE9355	751	299	0.399	-1.326	Down	Not_available	Not_available
1682	NVE24310	831	332	0.399	-1.324	Down	Not_available	Not_available
1683	NVE20935	875	349	0.4	-1.324	Down	LRC27_HUMANLeucine-rich repeat-containing 27	Not_available
1684	NVE6622	621	248	0.4	-1.323	Down	Not_available	Not_available
1685	NVE13535	428	172	0.4	-1.323	Down	gamma-aminobutyric_acid_receptor_subunit_rho-3-like	Not_available
1686	NVE10609	161	64	0.4	-1.322	Down	Not_available	Not_available
1687	NVE14886	5464	2188	0.4	-1.32	Down	TBA3_RATTubulin alpha-3 chain	Not_available
1688	NVE12346	452	181	0.401	-1.319	Down	homeobox_protein_six3	Not_available
1689	NVE2769	652	261	0.401	-1.318	Down	Not_available	Not_available
1690	NVE24949	295	118	0.401	-1.318	Down	F161A_XENTR FAM161A	Not_available
1691	NVE17370	508	203	0.402	-1.316	Down	EDIL3_MOUSEEGF-like repeat and discoidin I-like domain-containing 3	Venom prothrombin activator pseutarin-C non-catalytic subunit
1692	NVE13027	2390	960	0.402	-1.316	Down	E3 ubiquitin-protein ligase TRIM71	Not_available
1693	NVE1263	1480	596	0.403	-1.313	Down	Voltage-dependent calcium channel type A subunit alpha-1	Not_available
1694	NVE13098	364	146	0.402	-1.313	Down	Not_available	Not_available
1695	NVE8234	1888	761	0.403	-1.312	Down	Pleckstrin homology domain-containing family G member 7	Not_available
1696	NVE18482	183	74	0.403	-1.312	Down	RXFP1_RATRelaxin receptor 1	Not_available
1697	NVE7472	1081	435	0.403	-1.311	Down	hormonally_up-regulated_neu_tumor-associated_kinase	Not_available
1698	NVE21425	791	320	0.403	-1.31	Down	UN105_CAEELDegenerin unc-105	Not_available
1699	NVE4473	135	55	0.404	-1.308	Down	Not_available	Not_available
1700	NVE9781	494	200	0.404	-1.307	Down	AMDB_XENLAPeptidyl-glycine alpha-amidating monooxygenase B	Not_available
1701	NVE19757	1613	652	0.405	-1.305	Down	TTC25_DANRETetratricopeptide repeat 25	Not_available
1702	NVE18975	4673	1896	0.406	-1.301	Down	SDK2_MOUSE sidekick-2	Ryncolin-1
1703	NVE18036	175	72	0.406	-1.3	Down	Not_available	Not_available
1704	NVE13693	721	293	0.406	-1.3	Down	Not_available	Not_available
1705	NVE25266	1680	683	0.407	-1.298	Down	Protein btn-1	Not_available
1706	NVE23476	380	154	0.407	-1.298	Down	E3 ubiquitin-protein ligase TRIM41 (EC 6.3.2.-) (Tripartite motif-containing protein 41)	Not_available
1707	NVE4979	269	110	0.407	-1.297	Down	Uncharacterized protein C10orf107 homolog	Not_available
1708	NVE4950	2163	880	0.407	-1.297	Down	fer-1-like_myoferlin_(_elegans)	Not_available
1709	NVE18270	413	169	0.407	-1.296	Down	milk_fat_globule-egf_factor_8_protein_precursor	Coagulation factor V
1710	NVE4668	367	149	0.407	-1.295	Down	heparan-alpha-glucosaminide_n-acetyltransferase-like	Not_available
1711	NVE2324	234	96	0.408	-1.294	Down	fibrinogen_c_domain-containing_protein_1-like	Ryncolin-4
1712	NVE25696	311	127	0.408	-1.293	Down	CCD42_NEMVECoiled-coil domain-containing 42 homolog	Not_available
1713	NVE1283	574	234	0.408	-1.293	Down	amiloride-sensitive_cation_channel_neuronal	Not_available
1714	NVE1203	234	95	0.408	-1.292	Down	dystrobrevin_alpha_isoform_2	Not_available
1715	NVE5347	2420	990	0.409	-1.289	Down	Ras-specific guanine nucleotide-releasing factor 1	Not_available
1716	NVE26094	1014	415	0.41	-1.286	Down	Glutamate receptor 1 (GluR-1) (AMPA-selective glutamate receptor 1) (GluR-A) (GluR-K1) (Glutamate receptor ionotropic, AMPA 1) (GluA1)	Not_available
1717	NVE21966	260	106	0.411	-1.283	Down	bardet-biedl_syndrome_7_protein	Not_available
1718	NVE13585	326	135	0.411	-1.283	Down	Not_available	Not_available
1719	NVE17881	865	355	0.411	-1.283	Down	PPR32_HUMAN phosphatase 1 regulatory subunit 32	Not_available
1720	NVE17380	1542	634	0.411	-1.282	Down	Not_available	Not_available
1721	NVE8923	250	103	0.412	-1.281	Down	Not_available	Not_available
1722	NVE22101	165	69	0.412	-1.28	Down	TBC24_MOUSETBC1 domain family member 24	Not_available
1723	NVE11270	294	120	0.412	-1.279	Down	formin_2	Not_available
1724	NVE15192	2005	826	0.412	-1.278	Down	Leucine-rich repeat serine/threonine-protein kinase 1	Alpha-latrocrustotoxin-Lt1a
1725	NVE20107	8638	3565	0.413	-1.277	Down	kv_channel_interacting_protein_calsenilin	Not_available
1726	NVE22016	1967	812	0.413	-1.277	Down	TEX26_MOUSETestis-expressed sequence 26	Not_available
1727	NVE306	1093	451	0.413	-1.277	Down	e3_ubiquitin-protein_ligase_traf7	Not_available
1728	NVE10079	402	166	0.413	-1.275	Down	Not_available	Not_available
1729	NVE11468	404	167	0.413	-1.274	Down	Synaptotagmin-like protein 5	Not_available
1730	NVE24419	248	103	0.414	-1.273	Down	ANR66_HUMANAnkyrin repeat domain-containing 66	Alpha-latrocrustotoxin-Lt1a
1731	NVE12152	490	203	0.414	-1.272	Down	HETBLSodium channel protein 1 brain	Not_available
1732	NVE8247	461	191	0.414	-1.271	Down	Ankyrin repeat domain-containing protein 50	Alpha-latroinsectotoxin-Lt1a
1733	NVE23705	374	155	0.415	-1.27	Down	Not_available	Not_available
1734	NVE4290	1526	633	0.415	-1.27	Down	ABHD8_XENLA ABHD8	Not_available
1735	NVE3718	139	58	0.415	-1.269	Down	XXLT1_MOUSEXyloside xylosyltransferase 1	Not_available
1736	NVE14294	384	160	0.416	-1.265	Down	Not_available	Not_available
1737	NVE9137	178	74	0.416	-1.264	Down	Not_available	Not_available
1738	NVE12151	157	65	0.417	-1.263	Down	Not_available	Not_available
1739	NVE6695	300	126	0.417	-1.261	Down	KCNK3_RATPotassium channel subfamily K member 3	Not_available
1740	NVE3170	155	64	0.418	-1.259	Down	ligand-gated_ion_channel_family_protein	Not_available
1741	NVE8638	4249	1775	0.418	-1.259	Down	meiosis_expressed_gene_1_protein_homolog	Not_available
1742	NVE25788	514	214	0.418	-1.258	Down	Not_available	Not_available
1743	NVE19910	273	114	0.418	-1.258	Down	amiloride-sensitive_cation_channel_2_a	Not_available
1744	NVE8349	1646	688	0.418	-1.258	Down	EFCB6_HUMANEF-hand calcium-binding domain-containing 6	Not_available
1745	NVE19939	1247	521	0.418	-1.257	Down	adenylate_cyclase_type_3	Not_available
1746	NVE8900	561	236	0.42	-1.251	Down	Protocadherin Fat 4	Not_available
1747	NVE8004	1379	580	0.42	-1.25	Down	GRCR2_DROMEGlutaredoxin domain-containing cysteine-rich CG12206	Not_available
1748	NVE25684	375	158	0.421	-1.249	Down	amiloride-sensitive_cation_channel_neuronal-like	Not_available
1749	NVE197	398	167	0.421	-1.249	Down	Not_available	Not_available
1750	NVE8898	869	366	0.421	-1.249	Down	neural-cadherin-like	Not_available
1751	NVE23210	320	134	0.421	-1.247	Down	e3_ubiquitin-protein_ligase_trim9_isoform_1	STXB_SYNHOStonustoxin subunit beta
1752	NVE10704	1129	477	0.422	-1.244	Down	Not_available	Not_available
1753	NVE8046	285	121	0.422	-1.244	Down	Neuronal acetylcholine receptor subunit alpha-6	Not_available
1754	NVE3241	300	128	0.423	-1.243	Down	Not_available	Not_available
1755	NVE21946	182	77	0.423	-1.241	Down	Not_available	Not_available
1756	NVE14891	1109	470	0.425	-1.236	Down	kinesin-like_protein_klp6-like	Not_available
1757	NVE25756	587	249	0.424	-1.236	Down	Potassium voltage-gated channel subfamily A member 1	Not_available
1758	NVE22406	2806	1191	0.425	-1.235	Down	CC170_HUMANCoiled-coil domain-containing 170	Not_available
1759	NVE21890	583	248	0.426	-1.231	Down	Not_available	Not_available
1760	NVE1602	1379	587	0.426	-1.231	Down	Protein sidekick-1	Not_available
1761	NVE22744	558	239	0.428	-1.224	Down	Not_available	Not_available
1762	NVE3699	270	116	0.428	-1.224	Down	SVBP_DANRESmall vasohibin-binding	Not_available
1763	NVE15675	512	219	0.428	-1.223	Down	Not_available	Not_available
1764	NVE23934	369	158	0.428	-1.223	Down	FXL15_DANREF-box LRR-repeat 15	Not_available
1765	NVE1444	223	95	0.429	-1.221	Down	Not_available	Not_available
1766	NVE25813	202	86	0.429	-1.221	Down	glutaminyl-peptide_cyclotransferase	GLOBLGlutaminyl-peptide cyclotransferase
1767	NVE6286	1867	802	0.429	-1.22	Down	CFA53_MOUSECilia- and flagella-associated 53	Not_available
1768	NVE2714	240	103	0.43	-1.217	Down	DRC3_MACFADynein regulatory complex subunit 3	Not_available
1769	NVE8527	573	248	0.431	-1.216	Down	Not_available	Not_available
1770	NVE7206	1328	572	0.43	-1.216	Down	insulinoma-associated_1	Not_available
1771	NVE66	568	245	0.431	-1.214	Down	TLL2_XENLATolloid 2	Not_available
1772	NVE2625	2489	1074	0.431	-1.213	Down	Not_available	Not_available
1773	NVE9416	997	430	0.431	-1.213	Down	LDAH_CHICKLipid droplet-associated hydrolase	Not_available
1774	NVE7858	4598	1985	0.432	-1.212	Down	TSN9_PIGTetraspanin-9	Not_available
1775	NVE9080	661	284	0.432	-1.212	Down	Discs large homolog 1-like protein	Not_available
1776	NVE10714	419	182	0.434	-1.205	Down	l-rhamnose-binding_lectin_csl3-like	Not_available
1777	NVE17686	394	172	0.434	-1.204	Down	CF1A_DROMEPOU domain CF1A	Not_available
1778	NVE3447	498	217	0.434	-1.203	Down	WD repeat-containing protein 66	Not_available
1779	NVE10651	460	200	0.434	-1.203	Down	PRS23_HUMANSerine protease 23	Venom serine protease Bi-VSP
1780	NVE18064	934	405	0.434	-1.203	Down	ANKAR_MOUSEAnkyrin and armadillo repeat-containing	LATHAAlpha-latrotoxin-Lh1a
1781	NVE6909	396	172	0.435	-1.201	Down	dynein_light_chain_axonemal	Not_available
1782	NVE12365	603	264	0.437	-1.193	Down	TRIM2_BOVINTripartite motif-containing 2	Not_available
1783	NVE23971	1377	603	0.438	-1.192	Down	Not_available	Not_available
1784	NVE7439	198	87	0.439	-1.188	Down	metabotropic_glutamate_receptor_2-like	Not_available
1785	NVE13389	400	176	0.439	-1.187	Down	Alpha-1,3-mannosyl-glycoprotein 4-beta-N-acetylglucosaminyltransferase C (EC 2.4.1.-) (EC 2.4.1.145) (N-acetylglucosaminyltransferase VI) (GnT-VI) (N-glycosyl-oligosaccharide-glycoprotein N-acetylglucosaminyltransferase IVc) (GnT-IVc) (N-acetylglucosaminyltransferase IVc) (UDP-N-acetylglucosamine: alpha-1,3-D-mannoside beta-1,4-N-acetylglucosaminyltransferase IVc)	Not_available
1786	NVE1723	788	346	0.439	-1.187	Down	Not_available	Not_available
1787	NVE8385	409	180	0.44	-1.185	Down	camp-dependent_protein_kinase_regulatory	Not_available
1788	NVE19481	2316	1019	0.44	-1.184	Down	CC105_MOUSECoiled-coil domain-containing 105	Not_available
1789	NVE18149	363	160	0.44	-1.184	Down	Adhesion G-protein coupled receptor D1 (G-protein coupled receptor 133)	Not_available
1790	NVE16923	291	128	0.441	-1.183	Down	LBN_BOVINLimbin	Not_available
1791	NVE9215	265	117	0.441	-1.18	Down	glycine_receptor_subunit_alpha-1-like	Not_available
1792	NVE21614	453	200	0.442	-1.179	Down	Not_available	Not_available
1793	NVE2707	298	131	0.443	-1.176	Down	kinesin_family_member_19	Not_available
1794	NVE2283	276	123	0.443	-1.175	Down	Adenosine receptor A2a	Not_available
1795	NVE26023	1786	792	0.443	-1.174	Down	lim_homeobox_protein_lhx1	Not_available
1796	NVE21273	2421	1075	0.444	-1.172	Down	TXND3_CIOINThioredoxin domain-containing 3 homolog	Coagulation factor V
1797	NVE11596	1203	535	0.444	-1.17	Down	kelch-like_protein_20	Not_available
1798	NVE14119	1648	734	0.446	-1.166	Down	CFA44_HUMANCilia- and flagella-associated 44	Not_available
1799	NVE9202	1573	701	0.446	-1.165	Down	neuronal_acetylcholine_receptor_subunit_alpha-10	Not_available
1800	NVE8031	446	199	0.447	-1.161	Down	Not_available	Not_available
1801	NVE9048	1039	465	0.447	-1.161	Down	Cadherin EGF LAG seven-pass G-type receptor 3	Not_available
1802	NVE16833	463	208	0.448	-1.159	Down	POL_JSRVPol poly	Not_available
1803	NVE18872	671	300	0.448	-1.157	Down	R10B2_HUMANRadial spoke head 10 homolog B2	Not_available
1804	NVE6500	1987	895	0.45	-1.152	Down	Not_available	Not_available
1805	NVE8070	900	405	0.45	-1.151	Down	IQUB_HUMANIQ and ubiquitin-like domain-containing	Not_available
1806	NVE7106	241	108	0.451	-1.147	Down	doublesex_and_mab-3_related_transcription_factor_5	Not_available
1807	NVE20577	653	295	0.452	-1.146	Down	VWA3A_HUMANvon Willebrand factor A domain-containing 3A	Not_available
1808	NVE7608	1346	608	0.452	-1.146	Down	Protein canopy homolog 4	Not_available
1809	NVE10826	429	194	0.453	-1.141	Down	Not_available	Not_available
1810	NVE19220	1479	670	0.454	-1.141	Down	Not_available	Not_available
1811	NVE2582	635	288	0.454	-1.139	Down	TTLL4_MOUSETubulin polyglutamylase TTLL4	Not_available
1812	NVE5192	565	257	0.454	-1.138	Down	Beta-2 adrenergic receptor (Beta-2 adrenoreceptor) (Beta-2 adrenoceptor)	Not_available
1813	NVE15204	422	192	0.455	-1.136	Down	MLC2_DROMEMyosin-2 essential light chain	Not_available
1814	NVE11354	466	212	0.457	-1.131	Down	inversin	Alpha-latrocrustotoxin-Lt1a
1815	NVE18698	1214	556	0.457	-1.129	Down	CI171_DANREUncharacterized protein C9orf171 homolog	Not_available
1816	NVE11429	482	220	0.457	-1.129	Down	HEAT9_HUMAN HEATR9	Not_available
1817	NVE25204	603	276	0.458	-1.126	Down	Potassium voltage-gated channel protein Shaw	Not_available
1818	NVE15193	731	335	0.459	-1.125	Down	leucine-rich_repeat_kinase	Not_available
1819	NVE17690	891	410	0.459	-1.124	Down	cyclin-dependent_kinase_14-like	Not_available
1820	NVE21408	717	330	0.46	-1.122	Down	carbonic_anhydrase	Not_available
1821	NVE18770	799	367	0.46	-1.122	Down	Not_available	Not_available
1822	NVE25074	1320	612	0.463	-1.11	Down	Not_available	Not_available
1823	NVE1251	1663	774	0.466	-1.102	Down	CC50A_MOUSECell cycle control 50A	Not_available
1824	NVE24313	898	420	0.468	-1.094	Down	ligand-gated_chloride_channel-like3_protein	Not_available
1825	NVE18347	488	229	0.468	-1.094	Down	CLHC1_MACFAClathrin heavy chain linker domain-containing 1	Not_available
1826	NVE14865	973	456	0.469	-1.091	Down	CFA69_CALJACilia- and flagella-associated 69	Not_available
1827	NVE20915	1270	599	0.471	-1.087	Down	elongation_of_very_long_chain_fatty_acids_protein_4	Not_available
1828	NVE23166	703	331	0.472	-1.084	Down	Synaptotagmin-16	Not_available
1829	NVE1642	1143	539	0.472	-1.083	Down	calponin_transgelin	Not_available
1830	NVE8960	948	452	0.477	-1.068	Down	Not_available	Not_available
1831	NVE8257	982	478	0.487	-1.039	Down	dna_damage-regulated_autophagy_modulator_protein_2	Not_available

## Sheet: Super-positive Cells
	Id	Negative	Positive	FoldChange	log2FoldChange	Regulation	Sprot	Toxprot
1	NVE6906	768	78544	102.265	6.676	Up	Not_available	Not_available
2	NVE14448	51	4313	84.018	6.393	Up	Not_available	Not_available
3	NVE14450	75	5351	71.174	6.153	Up	Not_available	Not_available
4	NVE10800	473	31804	67.277	6.072	Up	Not_available	Not_available
5	NVE14362	669	39357	58.863	5.879	Up	ferritin	Not_available
6	NVE8154	97	5639	57.978	5.857	Up	Major facilitator superfamily domain-containing protein 12	Not_available
7	NVE5252	52	2940	56.592	5.823	Up	Not_available	Not_available
8	NVE9606	126	6866	54.386	5.765	Up	Not_available	Not_available
9	NVE10071	781	41923	53.7	5.747	Up	Not_available	Not_available
10	NVE19283	601	30837	51.332	5.682	Up	LYMSTSoma ferritin	Not_available
11	NVE15943	1615	81673	50.578	5.66	Up	ferritin	Not_available
12	NVE2103	61	2952	48.411	5.597	Up	alanopine_dehydrogenase	Not_available
13	NVE20703	76	3576	46.985	5.554	Up	Not_available	Not_available
14	NVE22390	61	2746	44.845	5.487	Up	Not_available	Not_available
15	NVE20077	112	4959	44.068	5.462	Up	MONPILovastatin diketide synthase mokB	Not_available
16	NVE4689	85	3720	44.005	5.46	Up	LIN41_XENTRE3 ubiquitin- ligase TRIM71	Not_available
17	NVE15772	1544	67659	43.813	5.453	Up	Not_available	Not_available
18	NVE8846	156	6476	41.585	5.378	Up	Not_available	Not_available
19	NVE19484	758	31444	41.48	5.374	Up	Not_available	Not_available
20	NVE4724	100	4102	41.037	5.359	Up	Fibulin-1	FAXD1_Venom prothrombin activator vestarin-D1
21	NVE25318	66	2613	39.722	5.312	Up	Not_available	Not_available
22	NVE4723	103	4087	39.688	5.311	Up	Hemicentin-2	Not_available
23	NVE23986	325	12861	39.574	5.306	Up	Not_available	Not_available
24	NVE14859	1736	68484	39.454	5.302	Up	Not_available	Not_available
25	NVE1276	120	4626	38.511	5.267	Up	Not_available	Not_available
26	NVE18138	76	2913	38.368	5.262	Up
27	NVE18971	220	8356	37.937	5.246	Up	Testican-3	Not_available
28	NVE8844	160	5903	36.892	5.205	Up	Golgi-associated plant pathogenesis-related protein 1	Cysteine-rich venom protein helothermine
29	NVE16074	2156	79153	36.722	5.199	Up	Not_available	Not_available
30	NVE526	156	5688	36.37	5.185	Up	EPHMUShort-chain collagen C4 (Fragment)	Not_available
31	NVE10070	144	5210	36.274	5.181	Up	Not_available	Not_available
32	NVE26170	204	7359	36.065	5.173	Up	Major facilitator superfamily domain-containing protein 12	Not_available
33	NVE9828	115	4146	35.948	5.168	Up	SPARC	Not_available
34	NVE16823	136	4850	35.647	5.156	Up	Not_available	Not_available
35	NVE4959	1477	51599	34.932	5.126	Up	Not_available	Not_available
36	NVE15402	87	2991	34.531	5.11	Up	Not_available	Not_available
37	NVE8917	3530	120061	34.01	5.088	Up	Not_available	Not_available
38	NVE1236	126	4239	33.723	5.076	Up	Sushi, von Willebrand factor type A, EGF and pentraxin domain-containing protein 1	Not_available
39	NVE23868	54	1786	33.198	5.053	Up	Not_available	Not_available
40	NVE5605	97	3184	33.02	5.045	Up	Acid trehalase-like protein 1	Not_available
41	NVE19128	329	10823	32.928	5.041	Up	GK19483_[Drosophila_willistoni]	Not_available
42	NVE19183	68	2232	32.91	5.04	Up	gelsolin-like_protein_2-like	Not_available
43	NVE15860	704	23073	32.77	5.034	Up	Vascular cell adhesion protein 1	Not_available
44	NVE21509	256	8344	32.593	5.026	Up	nicotinic_acetylcholine_receptor_alpha6_subunit	Not_available
45	NVE2673	5601	181734	32.445	5.02	Up	heme-binding_protein_2-like	Not_available
46	NVE10898	921	29739	32.272	5.012	Up	Calbindin-32	Not_available
47	NVE18539	260	8349	32.057	5.003	Up	complement_component_c3-like_protein	Ophiophagus venom factor
48	NVE19127	614	19679	32.048	5.002	Up	Protocadherin-like protein	Not_available
49	NVE17754	84	2613	31.257	4.966	Up	Not_available	Not_available
50	NVE6151	400	12499	31.241	4.965	Up	Not_available	Not_available
51	NVE7910	195	6034	30.924	4.951	Up	ferritin	Not_available
52	NVE14207	142	4375	30.812	4.945	Up	fibrillin_2-_partial	Not_available
53	NVE19002	65	1956	30.431	4.927	Up	Not_available	Not_available
54	NVE17562	244	7383	30.263	4.919	Up
55	NVE18540	1562	47114	30.157	4.914	Up
56	NVE11749	674	20124	29.833	4.899	Up	Laminin subunit beta-1	Not_available
57	NVE2195	94	2807	29.833	4.899	Up	Galaxin	Not_available
58	NVE18737	65	1955	29.809	4.898	Up	Not_available	Not_available
59	NVE26153	77	2277	29.613	4.888	Up	Not_available	Not_available
60	NVE25590	232	6692	28.928	4.854	Up	Not_available	Not_available
61	NVE15773	209	5883	28.116	4.813	Up	Matrilin-2	Venom prothrombin activator pseutarin-C catalytic subunit
62	NVE20247	53	1483	27.657	4.79	Up	OCTL_DROMEOrganic cation transporter	Not_available
63	NVE11674	111	3072	27.589	4.786	Up	Pregnancy zone protein	Venom factor
64	NVE15776	117	3224	27.489	4.781	Up	Peroxidasin homolog	Not_available
65	NVE18170	74	2014	27.424	4.777	Up	complement_factor_b	Gilatoxin
66	NVE8554	130	3557	27.385	4.775	Up	Receptor-type tyrosine-protein phosphatase alpha	Not_available
67	NVE18009	188	5141	27.338	4.773	Up	Prothrombin	NOTSCVenom prothrombin activator notecarin-D1
68	NVE11675	168	4579	27.249	4.768	Up	Murinoglobulin-1	Venom factor
69	NVE11877	180	4857	27.033	4.757	Up	YEASTPhosphatidylinositol transfer protein CSR1	Not_available
70	NVE1234	64	1728	26.836	4.746	Up	TLL1_XENLATolloid 1	Astacin-like metalloprotease toxin 2
71	NVE10324	80	2125	26.688	4.738	Up	fibulin_1	Not_available
72	NVE6185	58	1541	26.665	4.737	Up	FA5_BOVINCoagulation factor V	Venom prothrombin activator omicarin-C non-catalytic subunit
73	NVE26034	287	7626	26.549	4.731	Up	ECHMUTropomyosin	Not_available
74	NVE1495	254	6734	26.499	4.728	Up	Not_available	Not_available
75	NVE26174	110	2905	26.371	4.721	Up	metalloproteinase_inhibitor_3-like	Not_available
76	NVE19959	64	1681	26.245	4.714	Up	Not_available	Not_available
77	NVE10178	519	13394	25.81	4.69	Up	collagen_alpha-1_chain	Not_available
78	NVE18976	190	4898	25.805	4.69	Up	Collagen alpha-1(XII) chain	Waprin-Phi2
79	NVE8088	57	1464	25.551	4.675	Up	Not_available	Not_available
80	NVE22513	111	2828	25.498	4.672	Up	calmodulin_variant_1	BOTINCalglandulin
81	NVE1494	75	1888	25.302	4.661	Up
82	NVE19814	441	11138	25.264	4.659	Up	Collagen alpha-1(XII) chain	Not_available
83	NVE4457	60	1515	25.064	4.648	Up	Not_available	Not_available
84	NVE24822	86	2156	25.05	4.647	Up	CADN_ACRMICoadhesin (Fragment)	Turripeptide Pal9.2
85	NVE5898	117	2921	24.968	4.642	Up	follistatin-related_protein_1_precursor	IOTCITurripeptide Ici9.2
86	NVE7520	396	9878	24.936	4.64	Up	Myophilin	Not_available
87	NVE19182	670	16426	24.521	4.616	Up	Protein sidekick-1	Not_available
88	NVE18550	222	5414	24.455	4.612	Up	complement_factor_b	AGEAPVenom peptide isomerase heavy chain
89	NVE18738	1149	27998	24.361	4.606	Up	CUB and sushi domain-containing protein 3	Not_available
90	NVE23622	86	2083	24.296	4.603	Up	FENMEVitellogenin	Not_available
91	NVE16375	425	10311	24.243	4.6	Up	metalloproteinase_inhibitor_3-like	Not_available
92	NVE19366	298	7190	24.142	4.593	Up	Not_available	Not_available
93	NVE4856	278	6715	24.137	4.593	Up	Apolipoprotein D (Apo-D) (ApoD)	Not_available
94	NVE6184	65	1563	24.068	4.589	Up	AGRG4_MOUSEAdhesion G- coupled receptor G4	Venom prothrombin activator pseutarin-C non-catalytic subunit
95	NVE11673	183	4390	24.01	4.586	Up	C3 and PZP-like alpha-2-macroglobulin domain-containing protein 8	Venom factor
96	NVE8628	85	2041	23.985	4.584	Up	cub_domain_containing_protein_2	Not_available
97	NVE4355	1559	37362	23.961	4.583	Up	Transforming growth factor-beta-induced protein ig-h3	Not_available
98	NVE15679	75	1811	23.956	4.582	Up
99	NVE22045	182	4320	23.677	4.565	Up	Tolloid-like protein 1	Nematocyst expressed protein 6
100	NVE24075	87	2050	23.669	4.565	Up	BETS_RHIMLGlycine betaine proline betaine transporter	Not_available
101	NVE15774	332	7853	23.646	4.564	Up	Fibrillin-3	Coagulation factor X
102	NVE18538	326	7698	23.612	4.561	Up	hemicentin-1_precursor	Not_available
103	NVE20684	69	1610	23.414	4.549	Up	gastrulation_brain_homeobox_2	Not_available
104	NVE18920	161	3752	23.39	4.548	Up	Collagen alpha-1(II) chain	Not_available
105	NVE25112	114	2615	22.895	4.517	Up	Monocarboxylate transporter 3 (MCT 3) (Retinal epithelial membrane protein) (Solute carrier family 16 member 8)	Not_available
106	NVE25341	77	1750	22.756	4.508	Up	Not_available	Not_available
107	NVE9354	228	5196	22.741	4.507	Up	cathepsin_b	Not_available
108	NVE21880	1171	26482	22.609	4.499	Up	Not_available	Not_available
109	NVE13855	218	4932	22.589	4.498	Up	cub_domain-containing_protein_2	AUSLAPutative Kunitz-type serine protease inhibitor
110	NVE15248	77	1733	22.462	4.489	Up	Not_available	Not_available
111	NVE3046	1768	39613	22.403	4.486	Up	Not_available	Not_available
112	NVE135	153	3409	22.239	4.475	Up	coagulation_factor_c_cochlin_(limulus_polyphemus)	Not_available
113	NVE7591	56	1231	22.141	4.469	Up	BP10_PARLIBlastula protease 10	Nematocyst expressed protein 6
114	NVE15245	735	16274	22.142	4.469	Up	Putative tyrosinase-like protein tyr-3	Not_available
115	NVE19792	86	1883	21.959	4.457	Up	Not_available	Not_available
116	NVE16849	63	1382	21.81	4.447	Up	IF_MOUSEGastric intrinsic factor	Not_available
117	NVE13055	89	1940	21.737	4.442	Up	Not_available	Not_available
118	NVE3483	163	3522	21.661	4.437	Up	Collagen alpha-1(I) chain (Alpha-1 type I collagen)	Not_available
119	NVE25290	3070	66375	21.617	4.434	Up
120	NVE23222	189	4077	21.528	4.428	Up	fucolectin-4_precursor	Not_available
121	NVE19606	96	2045	21.385	4.419	Up	isoform_c	Not_available
122	NVE18050	89	1907	21.374	4.418	Up	Not_available	Not_available
123	NVE8852	333	7079	21.23	4.408	Up	cathepsin_l-like	Not_available
124	NVE3090	177	3758	21.152	4.403	Up	Sushi, nidogen and EGF-like domain-containing protein 1	Not_available
125	NVE2456	452	9559	21.133	4.401	Up	Myosin-4	Not_available
126	NVE10252	134	2830	21.057	4.396	Up	Collagen alpha-2(I) chain (Alpha-2 type I collagen)	Not_available
127	NVE9763	118	2469	20.98	4.391	Up	von Willebrand factor	Cysteine-rich venom protein 6
128	NVE2426	2006	41829	20.855	4.382	Up	kunitz_and_ntr_domain-containing_protein_2	Tau-stichotoxin-Hcr2b
129	NVE2015	136	2837	20.817	4.38	Up	Papilin	BITGAKunitz-type serine protease inhibitor bitisilin-3
130	NVE22514	135	2810	20.751	4.375	Up	Monocarboxylate transporter 8	Not_available
131	NVE7082	2203	45694	20.738	4.374	Up	baculoviral_iap_repeat-containing_protein_1f-like	Not_available
132	NVE8371	159	3276	20.622	4.366	Up	Secreted frizzled-related protein 2	Not_available
133	NVE16072	50	1027	20.616	4.366	Up	Not_available	Not_available
134	NVE23288	83	1690	20.226	4.338	Up	MMP14_RATMatrix metallo ase-14	Not_available
135	NVE1662	82	1653	20.152	4.333	Up	glutamate_metabotropic_3	Not_available
136	NVE5133	100	2010	19.981	4.321	Up	Proto-oncogene c-Fos	Not_available
137	NVE3919	226	4520	19.958	4.319	Up	Heat shock protein Hsp-16.1/Hsp-16.11	Not_available
138	NVE24872	83	1654	19.901	4.315	Up	CO6A4_MOUSECollagen alpha-4(VI) chain	Carwaprin-a
139	NVE11071	403	7928	19.666	4.298	Up	Hemicentin-2	Not_available
140	NVE25658	134	2635	19.6	4.293	Up	Laminin subunit alpha (Laminin A chain)	Not_available
141	NVE16845	175	3405	19.488	4.285	Up	Transcription factor SOX-17	Not_available
142	NVE7993	68	1329	19.464	4.283	Up	Not_available	Not_available
143	NVE21924	58	1129	19.429	4.28	Up	neuroglobin	Not_available
144	NVE11631	645	12504	19.392	4.277	Up	BREPALinear gramicidin synthase subunit C	Not_available
145	NVE3089	161	3092	19.22	4.265	Up	Mucin-like protein (Fragment)	Not_available
146	NVE19482	131	2517	19.189	4.262	Up	Not_available	Not_available
147	NVE8356	102	1931	19.045	4.251	Up	Not_available	Not_available
148	NVE13986	200	3807	19.02	4.249	Up	Zinc finger protein SNAI2	Not_available
149	NVE16413	213	4052	19.009	4.249	Up	glutathione_peroxidase_1	Not_available
150	NVE17561	326	6190	18.979	4.246	Up	Hemicentin-1 (Fibulin-6) (FIBL-6)	Not_available
151	NVE4372	1377	25949	18.841	4.236	Up	Protein SpAN	Nematocyst expressed protein 6
152	NVE1235	344	6474	18.792	4.232	Up
153	NVE10153	529	9934	18.765	4.23	Up	extracellular_sulfatase_sulf-1	Not_available
154	NVE17747	75	1400	18.768	4.23	Up	mannose-binding_lectin-associated_serine_protease-3a	Not_available
155	NVE16097	873	16278	18.645	4.221	Up	ICHUNVitellogenin	Not_available
156	NVE13428	524	9677	18.456	4.206	Up	1-aminocyclopropane-1-carboxylate_synthase-like_protein_1-like	Not_available
157	NVE13901	78	1428	18.428	4.204	Up	gamma-aminobutyric_acid_receptor_subunit_beta-1_isoform_1	Not_available
158	NVE1612	630	11611	18.417	4.203	Up	fibrillin-2	FAXC_Venom prothrombin activator pseutarin-C catalytic subunit
159	NVE21501	95	1739	18.325	4.196	Up	PXDN_MOUSEPeroxidasin homolog	Not_available
160	NVE8223	85	1551	18.298	4.194	Up	Not_available	Not_available
161	NVE2432	89	1627	18.194	4.185	Up	Not_available	Not_available
162	NVE13282	57	1031	18.074	4.176	Up	Not_available	Not_available
163	NVE2016	416	7476	17.954	4.166	Up	agrin_precursor	IOTCITurripeptide Ici9.1
164	NVE19791	862	15452	17.922	4.164	Up	collagen_alpha-2_chain_precursor	Not_available
165	NVE24206	54	958	17.624	4.139	Up	MET7A_HUMANMethyltransferase 7A	Not_available
166	NVE1271	91	1604	17.58	4.136	Up	MAM and LDL-receptor class A domain-containing protein 2 (Fragment)	Not_available
167	NVE21150	331	5806	17.551	4.133	Up	MELCPFour-domain proteases inhibitor	LOPOLTurripeptide Lol9.1
168	NVE12928	77	1341	17.46	4.126	Up	MRC1_HUMANMacrophage mannose receptor 1	Venom prothrombin activator oscutarin-C non-catalytic subunit
169	NVE3579	263	4581	17.404	4.121	Up	Not_available	Not_available
170	NVE15088	101	1725	17.13	4.098	Up	Chloride intracellular channel protein 3	Not_available
171	NVE24195	125	2147	17.105	4.096	Up	Protein Wnt-7b	Not_available
172	NVE24809	1204	20443	16.978	4.086	Up	agrin-like	PHONIU24-ctenitoxin-Pn1a
173	NVE24309	457	7737	16.927	4.081	Up	lysosomal_acid_lipase_cholesteryl_ester_hydrolase_precursor	Putative lysosomal acid lipase/cholesteryl ester hydrolase
174	NVE22898	131	2210	16.895	4.079	Up	growth_arrest-specific_protein_1-like	Not_available
175	NVE5421	550	9248	16.824	4.072	Up	Riboflavin-binding protein	Not_available
176	NVE21151	1399	23044	16.475	4.042	Up	MELCPFour-domain proteases inhibitor	IOTCITurripeptide Ici9.1
177	NVE4122	133	2179	16.324	4.029	Up	Zinc transporter ZIP14	Not_available
178	NVE13226	97	1578	16.264	4.024	Up	Neurogenic locus notch homolog protein 1	Venom prothrombin activator omicarin-C catalytic subunit
179	NVE5663	74	1203	16.196	4.018	Up	laminin_subunit_gamma-1	Not_available
180	NVE24823	1347	21761	16.153	4.014	Up	agrin	Turripeptide Pal9.2
181	NVE11748	5020	80592	16.054	4.005	Up	multiple_c2_and_transmembrane_domain-containing_protein_1-like	Not_available
182	NVE25485	69	1103	15.967	3.997	Up	TOC34_ARATHTranslocase of chloroplast chloroplastic	Not_available
183	NVE16534	111	1777	15.966	3.997	Up	Not_available	Not_available
184	NVE10565	150	2390	15.935	3.994	Up	group_xv_phospholipase_a2_precursor	Not_available
185	NVE17593	52	832	15.851	3.987	Up	Not_available	Not_available
186	NVE8334	1150	18194	15.826	3.984	Up	neurogenic_locus_notch_homolog_protein_1-like	Not_available
187	NVE5947	95	1507	15.808	3.983	Up	Not_available	Not_available
188	NVE14428	65	1034	15.783	3.98	Up	Not_available	Not_available
189	NVE25616	143	2253	15.744	3.977	Up	von Willebrand factor D and EGF domain-containing protein	Not_available
190	NVE24810	1093	17191	15.73	3.975	Up	Collagen alpha-6(VI) chain	SISCAFused toxin protein
191	NVE9779	256	4015	15.671	3.97	Up	kazal-type_serine_protease_inhibitor_domain_protein	Turripeptide Pal9.2
192	NVE9787	4518	70718	15.651	3.968	Up	Not_available	Not_available
193	NVE265	75	1156	15.57	3.961	Up	Not_available	Not_available
194	NVE21832	84	1310	15.565	3.96	Up	CO8B_MOUSEComplement component C8 beta chain	Not_available
195	NVE24076	62	973	15.563	3.96	Up	choline_carnitine_betaine_transporter	Not_available
196	NVE710	61	941	15.514	3.956	Up	laminin_subunit_alpha-2	Not_available
197	NVE3795	99	1513	15.268	3.932	Up	Zinc metalloproteinase nas-6	Astacin-like metalloprotease toxin 1
198	NVE16580	60	912	15.253	3.931	Up	Not_available	Not_available
199	NVE5664	117	1788	15.258	3.931	Up	laminin_subunit_gamma-1_precursor	Not_available
200	NVE1663	94	1440	15.256	3.931	Up	Nuclear protein 1	Not_available
201	NVE2959	119	1818	15.216	3.928	Up	MAM and LDL-receptor class A domain-containing protein 2 (Fragment)	Not_available
202	NVE2064	475	7196	15.141	3.92	Up	calumenin_isoform_2	Reticulocalbin-2
203	NVE8113	573	8684	15.139	3.92	Up	Testican-2	IOTCITurripeptide Ici9.1
204	NVE25697	693	10430	15.039	3.911	Up	Not_available	Not_available
205	NVE25569	177	2652	15.01	3.908	Up	ferritin	Not_available
206	NVE15840	951	14262	15.002	3.907	Up	Protein sidekick-1	Not_available
207	NVE22380	182	2723	14.95	3.902	Up	TWiK family of potassium channels protein 7	Not_available
208	NVE17861	1068	15910	14.892	3.896	Up	Prosaposin	Not_available
209	NVE709	487	7171	14.736	3.881	Up
210	NVE2017	97	1426	14.724	3.88	Up	ASFL6DNA polymerase beta	Waprin-Phi3
211	NVE21105	99	1453	14.71	3.879	Up	collagen_alpha-1_chain	Not_available
212	NVE24194	131	1920	14.666	3.874	Up	Protein Wnt-16	Not_available
213	NVE13051	76	1115	14.657	3.873	Up	ADAM9_HUMANDisintegrin and metallo ase domain-containing 9	Zinc metalloproteinase-disintegrin-like EoVMP2
214	NVE1244	1159	16956	14.636	3.871	Up	Aerolysin	Not_available
215	NVE19552	52	771	14.603	3.868	Up	MOT6_HUMANMonocarboxylate transporter 6	Not_available
216	NVE3132	405	5900	14.554	3.863	Up	Not_available	Not_available
217	NVE24825	379	5466	14.437	3.852	Up	Agrin	BUNCIToxin Bcs III 15.09
218	NVE9616	378	5441	14.415	3.849	Up	Kelch-like ECH-associated protein 1 (Cytosolic inhibitor of Nrf2) (INrf2)	Not_available
219	NVE5666	1065	15263	14.334	3.841	Up	beta_4	Not_available
220	NVE3918	450	6406	14.247	3.833	Up	Stress-induced protein 1	Not_available
221	NVE18259	106	1514	14.237	3.832	Up	Not_available	Venom protein 302
222	NVE14462	706	9982	14.13	3.821	Up	Proprotein convertase subtilisin/kexin type 5	Not_available
223	NVE19084	179	2468	13.78	3.785	Up	acyl-_synthetase_family_member_mitochondrial-like	Not_available
224	NVE18492	71	980	13.78	3.784	Up	metabotropic_glutamate_receptor_4	Not_available
225	NVE1769	468	6425	13.732	3.78	Up	kielin_chordin-like	Cysteine-rich venom protein 6
226	NVE10004	601	8260	13.74	3.78	Up	Hemicentin-1 (Fibulin-6) (FIBL-6)	Not_available
227	NVE4205	259	3547	13.727	3.779	Up	YEASTTricalbin-1	Not_available
228	NVE12081	155	2120	13.707	3.777	Up	CANALRas-like protein 1	Not_available
229	NVE3404	64	864	13.602	3.766	Up	LOXL2_BOVINLysyl oxidase homolog 2	Not_available
230	NVE17382	50	672	13.552	3.76	Up	YL397_MIMIVUncharacterized protein L397	Not_available
231	NVE4672	110	1487	13.482	3.753	Up	PH domain-containing protein DDB	Not_available
232	NVE23479	370	4961	13.418	3.746	Up	Not_available	Not_available
233	NVE18020	75	996	13.358	3.74	Up	Not_available	Not_available
234	NVE25657	346	4608	13.309	3.734	Up	Laminin subunit alpha (Laminin A chain)	Not_available
235	NVE11772	108	1438	13.299	3.733	Up	Not_available	Not_available
236	NVE24188	360	4785	13.282	3.731	Up	Myosin-2 essential light chain	BOTINCalglandulin
237	NVE21289	1179	15613	13.245	3.727	Up	Collagen alpha chain (Fragment)	Not_available
238	NVE24695	149	1967	13.228	3.726	Up	astacin_3	Astacin-like metalloprotease toxin 1
239	NVE6019	152	1964	12.951	3.695	Up	Probable N-acetyltransferase CML2	Not_available
240	NVE15404	53	683	12.932	3.693	Up	KCP_HALAIBPTI Kunitz domain-containing (Fragment)	Kunitz-type U19-barytoxin-Tl1a
241	NVE2944	248	3156	12.701	3.667	Up	Somatomedin-B and thrombospondin type-1 domain-containing protein	Not_available
242	NVE21797	222	2805	12.665	3.663	Up	Not_available	Not_available
243	NVE1605	2233	28006	12.544	3.649	Up	Anoctamin-8 (Transmembrane protein 16H)	Not_available
244	NVE3605	175	2183	12.468	3.64	Up	Not_available	Not_available
245	NVE16112	439	5470	12.448	3.638	Up	Not_available	Not_available
246	NVE19787	208	2580	12.393	3.631	Up	Probable N-acetyltransferase camello	Not_available
247	NVE15853	89	1101	12.386	3.631	Up	Not_available	Not_available
248	NVE1270	301	3704	12.29	3.619	Up	MAM and LDL-receptor class A domain-containing protein 2 (Fragment)	Not_available
249	NVE21107	143	1752	12.286	3.619	Up	collagen_alpha-1_chain	FCNV1_Veficolin-1 (Fragment)
250	NVE4855	1038	12645	12.177	3.606	Up	AHTemperature-induced lipocalin-1	Not_available
251	NVE7493	172	2086	12.135	3.601	Up	chd64_cg14996-pb	Not_available
252	NVE1277	103	1236	12.099	3.597	Up	isoform_a	Not_available
253	NVE3424	123	1480	11.998	3.585	Up	a_disintegrin_and_metalloproteinase_with_thrombospondin_motifs_3	Not_available
254	NVE11189	201	2408	11.981	3.583	Up	Not_available	Not_available
255	NVE2049	197	2366	11.978	3.582	Up	Plasma kallikrein	HOPSTVenom prothrombin activator hopsarin-D
256	NVE4671	100	1189	11.906	3.574	Up	CUB and sushi domain-containing protein 3	GLOHASnaclec coagulation factor IX/factor X-binding protein subunit A
257	NVE18593	213	2534	11.887	3.571	Up	Not_available	Not_available
258	NVE23216	121	1433	11.879	3.57	Up	SQUACSteroid 17-alpha-hydroxylase/17,20 lyase	Not_available
259	NVE21919	114	1352	11.854	3.567	Up	Major facilitator superfamily domain-containing protein 12	Not_available
260	NVE19258	54	640	11.825	3.564	Up	MFGM_RATLactadherin	Venom prothrombin activator pseutarin-C non-catalytic subunit
261	NVE9732	106	1237	11.723	3.551	Up	Roundabout homolog 1	Insulin-like growth factor-binding protein-related protein 1
262	NVE5777	235	2723	11.608	3.537	Up	chondroitin_sulfate_proteoglycan_4-like	Not_available
263	NVE5014	82	946	11.603	3.536	Up	CSL1_ONCKEL-rhamnose-binding lectin CSL1	Not_available
264	NVE19696	1118	12624	11.292	3.497	Up	BACSUPutative amidohydrolase YtcJ	Not_available
265	NVE13116	499	5627	11.273	3.495	Up	MESAUNuclear factor 1 X-type	Not_available
266	NVE3641	57	638	11.25	3.492	Up	GLI4_XENLAZinc finger GLI4	Not_available
267	NVE18733	765	8551	11.17	3.482	Up	basement_membrane-specific_heparan_sulfate_proteoglycan_core_protein	DEIACSnaclec agkisacutacin subunit A
268	NVE17789	143	1582	11.056	3.467	Up	Vesicular glutamate transporter 1	Not_available
269	NVE10794	221	2443	11.054	3.466	Up	TNF receptor-associated factor 4	Not_available
270	NVE11829	54	593	11.032	3.464	Up	collagen_type_vi_alpha_6	Not_available
271	NVE9458	100	1094	10.933	3.451	Up	Extended synaptotagmin-2	Not_available
272	NVE9906	629	6811	10.819	3.436	Up	Not_available	Not_available
273	NVE17117	51	548	10.795	3.432	Up	KLHL3_DANREKelch 3	Not_available
274	NVE18542	1652	17805	10.78	3.43	Up	aromatic-l-amino-acid_decarboxylase_isoform_1	Not_available
275	NVE2467	102	1096	10.747	3.426	Up	Neurexin-4	Not_available
276	NVE12938	85	911	10.725	3.423	Up	PK1L_ACRMIPolycystic kidney disease 1-related (Fragment)	Not_available
277	NVE15771	144	1548	10.725	3.423	Up	Not_available	Not_available
278	NVE12930	306	3270	10.702	3.42	Up	Fibrillin-2	TRISTSnaclec stejaggregin-A subunit alpha
279	NVE8640	59	629	10.545	3.398	Up	GILT_BOVINGamma-interferon-inducible lysosomal thiol reductase	Not_available
280	NVE15004	55	575	10.437	3.384	Up	Not_available	Not_available
281	NVE21749	1240	12890	10.398	3.378	Up	Papilin	Not_available
282	NVE22493	174	1798	10.332	3.369	Up	Periostin	Not_available
283	NVE15861	224	2310	10.311	3.366	Up	Hemicentin-2	Not_available
284	NVE22714	87	893	10.25	3.358	Up
285	NVE3406	72	734	10.198	3.35	Up	LOXL2_BOVINLysyl oxidase homolog 2	Not_available
286	NVE18056	230	2342	10.162	3.345	Up	f-box_lrr-repeat_protein_7	Not_available
287	NVE9850	232	2347	10.116	3.339	Up	homeobox_protein_six1	Not_available
288	NVE18716	551	5522	10.028	3.326	Up	Phosphatidylinositol transfer protein alpha isoform	Not_available
289	NVE12857	1265	12645	9.998	3.322	Up	Collagen alpha-2(I) chain	Not_available
290	NVE16640	74	732	9.903	3.308	Up	growth_factor_independent_1b	Not_available
291	NVE9678	56	550	9.861	3.302	Up	Not_available	Not_available
292	NVE22474	4272	41940	9.817	3.295	Up	matrix_metalloproteinase-14-like	Not_available
293	NVE15732	54	525	9.773	3.289	Up	PDI_HUMIN disulfide-isomerase	Not_available
294	NVE16166	57	554	9.739	3.284	Up	Not_available	Not_available
295	NVE19609	59	578	9.718	3.281	Up	eukaryotic_translation_initiation_factor_2_alpha_kinase	Not_available
296	NVE14902	232	2255	9.722	3.281	Up	Peroxinectin A	Not_available
297	NVE4044	954	9176	9.615	3.265	Up	neuronal_acetylcholine_receptor_subunit_alpha-9	Not_available
298	NVE6410	124	1194	9.592	3.262	Up	5-hydroxytryptamine receptor 1A (5-HT-1A) (5-HT1A) (Serotonin receptor 1A)	Not_available
299	NVE7659	75	717	9.573	3.259	Up	Not_available	Not_available
300	NVE9964	1550	14701	9.486	3.246	Up	CAEBRChondroitin proteoglycan 2	Not_available
301	NVE5927	286	2672	9.347	3.224	Up	Not_available	Not_available
302	NVE16086	193	1802	9.338	3.223	Up	Not_available	Not_available
303	NVE23921	1386	12887	9.296	3.217	Up	Probable glycoprotein hormone G-protein coupled receptor	Not_available
304	NVE13211	78	724	9.283	3.215	Up	Not_available	Not_available
305	NVE17376	132	1213	9.221	3.205	Up	BRUPASuperoxide dismutase [Cu-Zn]	Not_available
306	NVE18541	265	2433	9.177	3.198	Up	allograft_inflammatory_factor_1	Not_available
307	NVE8201	228	2086	9.172	3.197	Up	Protein mab-21-like	Not_available
308	NVE19867	63	574	9.139	3.192	Up	Not_available	Not_available
309	NVE11374	101	922	9.139	3.192	Up	Protein toll	Not_available
310	NVE17048	103	937	9.13	3.191	Up	Myophilin	Not_available
311	NVE24403	1062	9690	9.119	3.189	Up	Hemicentin-2	Not_available
312	NVE15238	353	3183	9.015	3.172	Up	collagen_alpha-1_chain_precursor	Not_available
313	NVE3821	153	1382	9.01	3.171	Up	Not_available	Not_available
314	NVE2609	210	1889	8.999	3.17	Up	cathepsin_b	Not_available
315	NVE12324	50	446	8.95	3.162	Up	Not_available	Not_available
316	NVE10539	58	520	8.897	3.153	Up	PTPRS_RATReceptor-type tyrosine- phosphatase S	Not_available
317	NVE22697	632	5606	8.867	3.148	Up	Procollagen-lysine,2-oxoglutarate 5-dioxygenase 3	Not_available
318	NVE23302	69	614	8.833	3.143	Up	SO4A1_HUMANSolute carrier organic anion transporter family member 4A1	Not_available
319	NVE8512	70	619	8.797	3.137	Up	Not_available	Not_available
320	NVE1969	59	520	8.795	3.137	Up	OPN4L_DANREMelanopsin-like	Not_available
321	NVE5853	543	4739	8.727	3.126	Up	aldehyde_reductase	Not_available
322	NVE5234	310	2692	8.681	3.118	Up	delta-like_1_precursor	Not_available
323	NVE25322	636	5511	8.667	3.116	Up	Ankyrin repeat, PH and SEC7 domain containing protein secG	Not_available
324	NVE12662	365	3158	8.643	3.111	Up	L-rhamnose-binding lectin CSL3	Not_available
325	NVE4717	579	4980	8.605	3.105	Up	Pancreatic secretory granule membrane major glycoprotein GP2	Not_available
326	NVE13427	357	3056	8.552	3.096	Up	calumenin	Reticulocalbin-2
327	NVE1824	64	550	8.534	3.093	Up	dual_specificity_phosphatase_8	Not_available
328	NVE11866	73	627	8.524	3.091	Up	caveolin_1	Not_available
329	NVE16514	127	1080	8.512	3.089	Up	Transmembrane protein 151A	Not_available
330	NVE21233	153	1296	8.478	3.084	Up	dephospho-_kinase_domain-containing	Not_available
331	NVE13579	105	892	8.458	3.08	Up	Not_available	Not_available
332	NVE19113	55	460	8.392	3.069	Up	Not_available	Not_available
333	NVE11160	192	1604	8.377	3.066	Up	Tctex1 domain-containing protein 1-B (Fragment)	Not_available
334	NVE9474	481	4012	8.346	3.061	Up	Progestin and adipoQ receptor family member 4	Not_available
335	NVE26033	262	2173	8.292	3.052	Up	Transmembrane protease serine 11D	NOTSCVenom prothrombin activator notecarin-D2
336	NVE2629	87	719	8.296	3.052	Up	PK1L2_MOUSEPolycystic kidney disease 1-like 2	Venom prothrombin activator pseutarin-C non-catalytic subunit
337	NVE24652	111	911	8.2	3.036	Up	Not_available	Not_available
338	NVE14967	397	3250	8.199	3.035	Up	Protein bicaudal C homolog 1-B	Not_available
339	NVE15801	298	2446	8.192	3.034	Up	egf-like_domain-containing_protein	Not_available
340	NVE19483	104	852	8.187	3.033	Up	Not_available	Not_available
341	NVE16653	61	498	8.186	3.033	Up	centromere-associated_protein_e	Not_available
342	NVE15435	6340	51624	8.143	3.026	Up	heat_shock_70_kda_protein_1-like	Not_available
343	NVE53	604	4892	8.108	3.019	Up	Not_available	Not_available
344	NVE18688	1796	14506	8.079	3.014	Up	Not_available	Not_available
345	NVE23566	126	1014	8.06	3.011	Up	Monocarboxylate transporter 14 (MCT 14) (Solute carrier family 16 member 14)	Not_available
346	NVE2738	274	2199	8.022	3.004	Up	fibroblast_growth_factor_receptor_1_precursor	Not_available
347	NVE2274	70	555	7.974	2.995	Up	Not_available	Not_available
348	NVE276	113	898	7.951	2.991	Up	Neuropeptide Y receptor	Not_available
349	NVE15434	787	6249	7.946	2.99	Up	Kelch-like protein 12	Not_available
350	NVE26007	176	1394	7.947	2.99	Up	Not_available	Not_available
351	NVE5438	72	571	7.896	2.981	Up	Not_available	Not_available
352	NVE8858	574	4526	7.874	2.977	Up	HORVUPathogen-related protein	Not_available
353	NVE19615	883	6915	7.833	2.97	Up	Not_available	Not_available
354	NVE8288	71	553	7.812	2.966	Up	NHLC2_MOUSENHL repeat-containing 2	Not_available
355	NVE6859	189	1466	7.762	2.956	Up	gtp_cyclohydrolase_1	Not_available
356	NVE12939	57	440	7.728	2.95	Up	HYDMA_HYDVUHydramacin-1	Not_available
357	NVE47	4161	32094	7.713	2.947	Up	Phosphoribosylglycinamide formyltransferase 2	Not_available
358	NVE3735	283	2180	7.696	2.944	Up	Potassium voltage-gated channel subfamily A member 2	Not_available
359	NVE16312	505	3850	7.621	2.93	Up	fibroblast_growth_factor_receptor_1	Not_available
360	NVE8117	88	675	7.612	2.928	Up	Not_available	Not_available
361	NVE21077	939	7095	7.555	2.917	Up	Skeletal aspartic acid-rich protein 2 (Fragment)	Not_available
362	NVE18594	76	572	7.513	2.909	Up	Not_available	Not_available
363	NVE8937	53	398	7.484	2.904	Up	Not_available	Not_available
364	NVE12723	101	755	7.475	2.902	Up	neuropilin-1a_precursor	Astacin-like metalloprotease toxin 5
365	NVE14932	61	454	7.469	2.901	Up	Not_available	Not_available
366	NVE22295	265	1969	7.436	2.895	Up	Not_available	Not_available
367	NVE8182	528	3895	7.378	2.883	Up	Not_available	Not_available
368	NVE22587	304	2239	7.358	2.879	Up	WW domain binding protein 1-like	Not_available
369	NVE18651	199	1466	7.357	2.879	Up	Not_available	Not_available
370	NVE26064	120	881	7.34	2.876	Up	Not_available	Not_available
371	NVE10998	224	1638	7.322	2.872	Up	neuronal_acetylcholine_receptor_subunit_alpha-7	Not_available
372	NVE15463	1726	12557	7.277	2.863	Up	Transducin beta-like protein 2	Not_available
373	NVE15494	93	672	7.253	2.858	Up	dna-binding_protein_inhibitor_id-4	Not_available
374	NVE23867	261	1874	7.192	2.846	Up	Not_available	Not_available
375	NVE25890	59	426	7.181	2.844	Up	E2F3_HUMANTranscription factor E2F3	Not_available
376	NVE7499	1171	8304	7.093	2.826	Up	Not_available	Not_available
377	NVE11665	138	977	7.087	2.825	Up	Not_available	Not_available
378	NVE18544	508	3596	7.083	2.824	Up	72_kda_inositol_polyphosphate_5-phosphatase	Not_available
379	NVE25260	129	913	7.064	2.821	Up	Not_available	Not_available
380	NVE43	477	3368	7.056	2.819	Up	hemicentin_1	Astacin-like metalloprotease toxin 3
381	NVE18888	53	376	7.048	2.817	Up	Not_available	Not_available
382	NVE2560	110	778	7.041	2.816	Up	Not_available	Not_available
383	NVE14923	123	865	7.042	2.816	Up	integrin_alpha_4	Not_available
384	NVE17622	159	1118	7.027	2.813	Up	Solute carrier family 23 member 2	Not_available
385	NVE22473	8032	56395	7.021	2.812	Up	matrix_metalloproteinase	Not_available
386	NVE23599	90	632	7.012	2.81	Up	Not_available	Not_available
387	NVE14924	123	854	6.95	2.797	Up	Integrin alpha-8	Not_available
388	NVE602	133	926	6.947	2.796	Up	Putative beta-lactamase-like 1	Not_available
389	NVE14162	120	830	6.932	2.793	Up	Hemicentin-1	Not_available
390	NVE7496	536	3715	6.927	2.792	Up	Myophilin	Not_available
391	NVE21040	382	2638	6.903	2.787	Up	Myc protein (Fragment)	Not_available
392	NVE1570	166	1142	6.889	2.784	Up	Potassium voltage-gated channel protein Shab	Not_available
393	NVE10999	721	4963	6.882	2.783	Up	nicotinic_acetylcholine_receptor_alpha6_subunit	Not_available
394	NVE8271	1091	7507	6.883	2.783	Up	Not_available	Not_available
395	NVE18949	260	1782	6.867	2.78	Up	filamin_a	Not_available
396	NVE25261	67	460	6.849	2.776	Up	cytochrome_family_subfamily_polypeptide_1	Not_available
397	NVE5892	78	532	6.819	2.77	Up	ZDHC4_RATProbable palmitoyltransferase ZDHHC4	Not_available
398	NVE18475	869	5919	6.81	2.768	Up	Not_available	Not_available
399	NVE20872	212	1431	6.763	2.758	Up	interferon_regulatory_factor_2	Not_available
400	NVE16140	90	599	6.691	2.742	Up	Not_available	Not_available
401	NVE7404	101	673	6.691	2.742	Up	gastric_triacylglycerol_lipase	Putative lysosomal acid lipase/cholesteryl ester hydrolase
402	NVE20189	182	1213	6.662	2.736	Up	Ras-related protein Rab-24	Not_available
403	NVE23205	5691	37800	6.642	2.732	Up	calcium_calmodulin_dependent_protein_kinase_ii	Not_available
404	NVE18771	173	1148	6.618	2.727	Up	allograft_inflammatory_factor_1	Not_available
405	NVE25889	117	776	6.62	2.727	Up	Not_available	Not_available
406	NVE18261	227	1497	6.592	2.721	Up	CHITEBalbiani ring protein 3	Not_available
407	NVE2150	156	1018	6.519	2.705	Up	glutamate_metabotropic_3	Not_available
408	NVE22471	169	1100	6.517	2.704	Up	Tight junction-associated protein 1	Not_available
409	NVE19436	66	431	6.514	2.703	Up	fibroblast_growth_factor_8	Not_available
410	NVE11773	61	395	6.492	2.699	Up	Not_available	Not_available
411	NVE2624	60	388	6.492	2.699	Up	Not_available	Not_available
412	NVE6116	184	1189	6.47	2.694	Up	Not_available	Not_available
413	NVE6574	801	5163	6.445	2.688	Up	lysosomal_pro-x_carboxypeptidase-like	Not_available
414	NVE24474	117	750	6.426	2.684	Up	Not_available	Not_available
415	NVE6279	70	445	6.398	2.678	Up	KAD9_HUMANAdenylate kinase 9	Not_available
416	NVE4695	104	659	6.362	2.669	Up	E3 ubiquitin-protein ligase TRIM71	Not_available
417	NVE7446	6516	41315	6.34	2.665	Up	Not_available	Not_available
418	NVE15703	137	864	6.333	2.663	Up	low_quality_protein:_canalicular_multispecific_organic_anion_transporter_1	Not_available
419	NVE8851	94	594	6.323	2.661	Up	histone_h2b_1_2-like	Not_available
420	NVE6169	100	629	6.312	2.658	Up	Tyrosine-protein kinase Fer	Not_available
421	NVE5413	178	1120	6.291	2.653	Up	Not_available	Not_available
422	NVE19343	325	2038	6.273	2.649	Up	Poly(U)-specific endoribonuclease-B	Not_available
423	NVE25935	606	3801	6.269	2.648	Up	Not_available	Not_available
424	NVE15574	53	335	6.27	2.648	Up	Not_available	Not_available
425	NVE4043	262	1641	6.263	2.647	Up	Protein FAM173B	Not_available
426	NVE2856	4718	29516	6.255	2.645	Up	Not_available	Not_available
427	NVE9156	50	310	6.242	2.642	Up	Not_available	Not_available
428	NVE18950	246	1528	6.202	2.633	Up	Not_available	Not_available
429	NVE19357	682	4212	6.173	2.626	Up	ligand-gated_chloride_channel_homolog_3	Not_available
430	NVE10893	52	319	6.17	2.625	Up	Not_available	Not_available
431	NVE7633	76	469	6.155	2.622	Up	Not_available	Not_available
432	NVE1950	113	694	6.152	2.621	Up	cell_division_control_protein_42	Not_available
433	NVE6478	558	3429	6.144	2.619	Up	Receptor-type tyrosine-protein phosphatase F	Venom prothrombin activator pseutarin-C non-catalytic subunit
434	NVE8153	239	1462	6.11	2.611	Up	Not_available	Not_available
435	NVE14161	546	3332	6.099	2.609	Up	Proprotein convertase subtilisin/kexin type 5	Not_available
436	NVE21118	276	1682	6.089	2.606	Up	Protocadherin Fat 3	Not_available
437	NVE10351	75	459	6.086	2.606	Up	Not_available	Not_available
438	NVE14237	74	454	6.085	2.605	Up	Not_available	Not_available
439	NVE10657	125	760	6.08	2.604	Up	laminin_subunit_beta-2	Not_available
440	NVE23922	52	317	6.064	2.6	Up	Not_available	Not_available
441	NVE25013	232	1407	6.055	2.598	Up	DNA repair protein RAD51 homolog 2	Not_available
442	NVE10303	85	511	6.028	2.592	Up	DMD_MOUSEDystrophin	Not_available
443	NVE20002	1108	6663	6.014	2.588	Up	nas-15_protein	Nematocyst expressed protein 6
444	NVE10280	58	346	6.009	2.587	Up	Not_available	Not_available
445	NVE24304	71	423	5.999	2.585	Up	glutamate_carboxypeptidase_2-like_isoform_1	Not_available
446	NVE8569	165	988	5.99	2.583	Up	T-box transcription factor TBX1-A	Not_available
447	NVE13188	651	3889	5.979	2.58	Up	ankyrin_repeat_and_btb_domain_containing_1	Not_available
448	NVE18474	1786	10670	5.973	2.578	Up	cadherin_egf_lag_seven-pass_g-type_receptor_1	Not_available
449	NVE24835	1070	6376	5.96	2.575	Up	Probable T4-type lysozyme 1	Not_available
450	NVE14968	413	2451	5.939	2.57	Up	Protein bicaudal C homolog 1-B	Not_available
451	NVE12334	228	1356	5.933	2.569	Up	Not_available	Not_available
452	NVE23852	51	303	5.898	2.56	Up	Not_available	Not_available
453	NVE12490	423	2491	5.891	2.558	Up	Not_available	Not_available
454	NVE15576	59	347	5.884	2.557	Up	PTPRS_HUMANReceptor-type tyrosine- phosphatase S	Not_available
455	NVE12842	7448	43847	5.887	2.557	Up	bag_family_molecular_chaperone_regulator_4_isoform_1	Not_available
456	NVE1486	223	1312	5.872	2.554	Up	Not_available	Not_available
457	NVE5015	87	508	5.833	2.544	Up	Not_available	Not_available
458	NVE13352	445	2593	5.829	2.543	Up	Photoreceptor-specific nuclear receptor	Not_available
459	NVE4055	67	389	5.812	2.539	Up	Not_available	Not_available
460	NVE10281	214	1238	5.802	2.536	Up	Heat shock protein Hsp-16.1/Hsp-16.11	Not_available
461	NVE20503	93	536	5.796	2.535	Up	Not_available	Not_available
462	NVE26218	285	1652	5.787	2.533	Up	Not_available	Not_available
463	NVE23311	65	372	5.768	2.528	Up	Not_available	Not_available
464	NVE15733	370	2129	5.752	2.524	Up	Protein disulfide-isomerase A4	Not_available
465	NVE217	135	772	5.717	2.515	Up	Neuropeptide Y receptor	Not_available
466	NVE24215	434	2480	5.715	2.515	Up	membrane-bound_o-acyltransferase_domain-containing_protein_2-like	Not_available
467	NVE4730	362	2065	5.708	2.513	Up	neuroligin-_x-linked	BUNFAAcetylcholinesterase
468	NVE1697	83	472	5.698	2.51	Up	brain-specific_angiogenesis_inhibitor_1-associated_protein_2-like_protein_1	Not_available
469	NVE17250	776	4408	5.682	2.507	Up	Not_available	Not_available
470	NVE8874	50	283	5.662	2.501	Up	Not_available	Not_available
471	NVE24319	465	2621	5.641	2.496	Up	URTCRPhospholipase A2 A2-actitoxin-Ucs2a	Phospholipase A2 A2-actitoxin-Ucs2a
472	NVE8329	259	1463	5.641	2.496	Up	Not_available	Not_available
473	NVE20314	92	515	5.629	2.493	Up	forkhead_box_l1	Not_available
474	NVE4416	57	320	5.618	2.49	Up	Not_available	Not_available
475	NVE15975	142	790	5.554	2.474	Up	caspase-3_precursor	Not_available
476	NVE14259	2401	13321	5.548	2.472	Up	Not_available	Not_available
477	NVE24624	97	532	5.478	2.454	Up	Not_available	Not_available
478	NVE4045	123	675	5.477	2.453	Up	Neuronal acetylcholine receptor subunit alpha-10 (Alpha 10 nAChR) (Nicotinic acetylcholine receptor subunit alpha-10) (NACHR alpha-10)	Not_available
479	NVE25092	78	423	5.445	2.445	Up	Not_available	Not_available
480	NVE1287	190	1035	5.435	2.442	Up	WAP, Kazal, immunoglobulin, Kunitz and NTR domain-containing protein 2	BITGAKunitz-type serine protease inhibitor bitisilin-3
481	NVE10564	147	796	5.425	2.44	Up	Potassium channel subfamily K member 3	Not_available
482	NVE7803	84	457	5.423	2.439	Up	basement_membrane-specific_heparan_sulfate_proteoglycan_core_protein	Venom prothrombin activator vestarin-D2
483	NVE19422	55	295	5.371	2.425	Up	low_quality_protein:_titin	Not_available
484	NVE15617	298	1595	5.36	2.422	Up	Beta-1,4 N-acetylgalactosaminyltransferase 2	Not_available
485	NVE13502	443	2373	5.356	2.421	Up	low_density_lipoprotein_receptor_adapter_protein_1	Not_available
486	NVE1275	127	680	5.335	2.415	Up	Not_available	Not_available
487	NVE15243	51	273	5.323	2.412	Up	Not_available	Not_available
488	NVE7766	255	1359	5.323	2.412	Up	ANOGAProtein mab-21	Not_available
489	NVE12086	178	945	5.3	2.406	Up	Not_available	Not_available
490	NVE22453	1327	7021	5.29	2.403	Up	Polycystic kidney disease protein 1-like 3	Not_available
491	NVE21824	55	292	5.282	2.401	Up	NCK1_HUMANCytoplasmic NCK1	Not_available
492	NVE267	93	487	5.268	2.397	Up	BTB/POZ domain-containing protein KCTD21	Not_available
493	NVE12831	75	397	5.268	2.397	Up	down_syndrome_cell_adhesion_molecule	Not_available
494	NVE11457	1862	9792	5.258	2.395	Up	Runt-related transcription factor 1	Not_available
495	NVE2417	61	321	5.258	2.395	Up	bone_morphogenetic_protein_1b	Astacin-like metalloprotease toxin 1
496	NVE23561	2456	12919	5.259	2.395	Up	CONGIPhospholipase A2 A2-actitoxin-Cgg2a	PA2_CONGIPhospholipase A2 A2-actitoxin-Cgg2a
497	NVE8103	653	3428	5.251	2.393	Up	Syntaxin-binding protein 4	Not_available
498	NVE8135	426	2234	5.236	2.388	Up	Not_available	Not_available
499	NVE19361	3560	18605	5.226	2.386	Up	Gamma-aminobutyric acid receptor subunit beta-2	Not_available
500	NVE8367	198	1033	5.222	2.385	Up	n-acetyl-beta-glucosaminyl-glycoprotein_4-beta-n-acetylgalactosaminyltransferase_1-like	Not_available
501	NVE2035	235	1217	5.183	2.374	Up	Not_available	Not_available
502	NVE26196	64	328	5.159	2.367	Up	Not_available	Not_available
503	NVE7039	666	3426	5.141	2.362	Up	Not_available	Not_available
504	NVE22044	121	623	5.131	2.359	Up	Not_available	Not_available
505	NVE5282	109	560	5.126	2.358	Up	caspase_8	Not_available
506	NVE2335	55	281	5.12	2.356	Up	Not_available	Not_available
507	NVE18392	2293	11715	5.109	2.353	Up	Not_available	Not_available
508	NVE25323	192	981	5.11	2.353	Up	KC/KEOPS complex subunit Lage3	Not_available
509	NVE22160	186	948	5.094	2.349	Up	Ufm1-specific protease 1	Not_available
510	NVE3300	1443	7347	5.091	2.348	Up	neuropathy_target_esterase	Not_available
511	NVE692	189	959	5.084	2.346	Up	Protein unc-93 homolog A	Not_available
512	NVE1530	463	2347	5.067	2.341	Up	F-box/LRR-repeat protein 20 (F-box and leucine-rich repeat protein 20) (F-box/LRR-repeat protein 2-like)	Not_available
513	NVE3662	586	2966	5.066	2.341	Up	Not_available	Not_available
514	NVE8779	73	368	5.057	2.338	Up	interferon_regulatory_factor_2	Not_available
515	NVE18038	350	1769	5.056	2.338	Up	Reversion-inducing cysteine-rich protein with Kazal motifs	Not_available
516	NVE13713	144	728	5.037	2.333	Up	eh_domain-binding_protein_1_isoform_3	Not_available
517	NVE7074	316	1588	5.034	2.332	Up	cyclic_nucleotide-binding_protein	Not_available
518	NVE5673	779	3921	5.033	2.331	Up	E3 ubiquitin-protein ligase MARCH5 (EC 6.3.2.-) (Membrane-associated RING finger protein 5) (Membrane-associated RING-CH protein V) (MARCH-V)	Not_available
519	NVE6630	66	334	5.031	2.331	Up	dipeptidase_1-like	Not_available
520	NVE16415	69	347	5.022	2.328	Up	Not_available	Not_available
521	NVE10333	50	248	5.003	2.323	Up	Not_available	Not_available
522	NVE23138	597	2983	4.997	2.321	Up	Polycystic kidney disease protein 1-like 2	Not_available
523	NVE24606	123	612	4.979	2.316	Up	MACFATumor necrosis factor receptor superfamily member 19L	Not_available
524	NVE456	647	3216	4.967	2.312	Up	laminin_b1	Not_available
525	NVE5888	148	736	4.965	2.312	Up	Lactosylceramide 1,3-N-acetyl-beta-D-glucosaminyltransferase A	Not_available
526	NVE3451	405	2009	4.964	2.312	Up	lysosome_membrane_protein_2-like	Not_available
527	NVE24564	436	2145	4.921	2.299	Up	Not_available	Not_available
528	NVE8335	74	358	4.893	2.291	Up	dna-directed_rna_polymerase_iii_subunit_rpc2	Not_available
529	NVE16491	968	4733	4.891	2.29	Up	Sodium-dependent neutral amino acid transporter B(0)AT1	Not_available
530	NVE14933	9531	46473	4.876	2.286	Up	alpha_tubulin	Not_available
531	NVE16450	164	794	4.856	2.28	Up	Putative glutathione-specific gamma-glutamylcyclotransferase 2	Not_available
532	NVE6017	215	1043	4.854	2.279	Up	Not_available	Not_available
533	NVE15671	55	267	4.849	2.278	Up	Not_available	Not_available
534	NVE1048	55	268	4.833	2.273	Up	Not_available	Not_available
535	NVE14164	147	708	4.823	2.27	Up	hemicentin_1	Insulin-like growth factor-binding protein-related protein 1
536	NVE1458	138	661	4.811	2.266	Up	mitochondrial_ribosomal_protein_s16	Not_available
537	NVE16752	58	278	4.784	2.258	Up	golgin_subfamily_a_member_3	Not_available
538	NVE2814	53	255	4.773	2.255	Up	Not_available	Not_available
539	NVE1017	1827	8695	4.758	2.25	Up	Equistatin	PN16_PHONIU24-ctenitoxin-Pn1a
540	NVE4906	441	2091	4.744	2.246	Up	Coagulation factor V [Cleaved into: Coagulation factor V heavy chain; Coagulation factor V light chain]	FA5_Coagulation factor V
541	NVE18955	432	2031	4.704	2.234	Up	Not_available	Not_available
542	NVE19800	238	1117	4.697	2.232	Up	Zinc transporter ZIP10	Not_available
543	NVE23344	335	1569	4.683	2.228	Up	Not_available	Not_available
544	NVE24589	64	295	4.66	2.22	Up	Not_available	Not_available
545	NVE7053	267	1240	4.657	2.219	Up	basement_membrane-specific_heparan_sulfate_proteoglycan_core_protein	Not_available
546	NVE10289	416	1929	4.635	2.213	Up	Thiosulfate sulfurtransferase/rhodanese-like domain-containing protein 3	Not_available
547	NVE18010	688	3189	4.635	2.212	Up	SYNY3Universal stress protein Slr1101	Not_available
548	NVE23140	270	1250	4.626	2.21	Up	Coiled-coil domain-containing protein 15	FA5_Coagulation factor V
549	NVE2983	93	428	4.617	2.207	Up	Not_available	Not_available
550	NVE13057	283	1304	4.611	2.205	Up	Not_available	Not_available
551	NVE5570	3895	17966	4.612	2.205	Up	Coactosin-like protein	Not_available
552	NVE14457	145	667	4.607	2.204	Up	Not_available	Not_available
553	NVE25010	2111	9721	4.605	2.203	Up	Myotubularin-related protein 1 (Phosphatidylinositol-3,5-bisphosphate 3-phosphatase) (EC 3.1.3.95) (Phosphatidylinositol-3-phosphate phosphatase) (EC 3.1.3.64)	Not_available
554	NVE426	111	509	4.589	2.198	Up	Transcription factor SOX-2	Not_available
555	NVE3707	1053	4823	4.579	2.195	Up	F-box/WD repeat-containing protein 7 (Archipelago homolog) (hAgo) (F-box and WD-40 domain-containing protein 7) (F-box protein FBX30) (SEL-10) (hCdc4)	Not_available
556	NVE3072	2511	11501	4.58	2.195	Up	histamine_h2_receptor	Not_available
557	NVE2413	57	261	4.577	2.194	Up	Not_available	Not_available
558	NVE20654	55	251	4.573	2.193	Up	Not_available	Not_available
559	NVE11461	60	274	4.565	2.191	Up	cytochrome_family_subfamily_polypeptide_4	Not_available
560	NVE15965	180	818	4.55	2.186	Up	Not_available	Not_available
561	NVE18939	158	714	4.537	2.182	Up	Golgi-associated plant pathogenesis-related protein 1	Cysteine-rich venom protein pseudechetoxin-like
562	NVE16848	546	2476	4.534	2.181	Up	Potassium channel subfamily K member 9	Not_available
563	NVE1939	23544	106357	4.517	2.176	Up	cytoplasmic_actin	Not_available
564	NVE25490	469	2116	4.516	2.175	Up	Not_available	Not_available
565	NVE19614	364	1644	4.513	2.174	Up	Not_available	Not_available
566	NVE397	112	504	4.503	2.171	Up	Fibrillin-2	Not_available
567	NVE22452	444	1997	4.497	2.169	Up	Sperm receptor for egg jelly	Not_available
568	NVE14592	652	2932	4.497	2.169	Up	loc553228_protein	Not_available
569	NVE25233	154	691	4.488	2.166	Up	Not_available	Not_available
570	NVE18765	65	293	4.485	2.165	Up	formin_binding_protein_1	Not_available
571	NVE10733	69	308	4.481	2.164	Up	ESYT3_XENTRExtended synaptotagmin-3	Not_available
572	NVE19036	410	1833	4.473	2.161	Up	Not_available	Not_available
573	NVE2273	1834	8199	4.47	2.16	Up	PARPJPhosphonoacetaldehyde hydrolase	Not_available
574	NVE9601	377	1685	4.47	2.16	Up	Heme-binding protein 2 (Protein SOUL)	Not_available
575	NVE3320	279	1247	4.46	2.157	Up	Not_available	Not_available
576	NVE2947	1034	4585	4.437	2.15	Up	Protein FAM57A	Not_available
577	NVE2681	145	641	4.436	2.149	Up	Not_available	Not_available
578	NVE8108	241	1065	4.425	2.146	Up	Not_available	Not_available
579	NVE9613	701	3101	4.424	2.145	Up	diamine_acetyltransferase_2	Not_available
580	NVE22148	79	349	4.419	2.144	Up	Not_available	Not_available
581	NVE20078	137	604	4.413	2.142	Up	Patched domain-containing protein 3	Not_available
582	NVE15212	2076	9134	4.4	2.137	Up	Laminin subunit beta-1	Not_available
583	NVE12325	1881	8260	4.392	2.135	Up	Actin filament-associated protein 1 (110 kDa actin filament-associated protein) (AFAP-110)	Not_available
584	NVE11445	265	1162	4.394	2.135	Up	Transmembrane protein 56-B	Not_available
585	NVE22019	87	379	4.387	2.133	Up	carboxypeptidase_d	Not_available
586	NVE13610	4573	20032	4.38	2.131	Up	ets-domain_lacking	Not_available
587	NVE17252	564	2468	4.377	2.13	Up	Not_available	Not_available
588	NVE7116	94	410	4.373	2.128	Up	homeobox_protein_otx1-like	Not_available
589	NVE3357	1842	8039	4.364	2.126	Up	Transmembrane protein 214-B	Not_available
590	NVE17195	164	713	4.362	2.125	Up	Not_available	Not_available
591	NVE8507	102	444	4.36	2.124	Up	17-beta-hydroxysteroid dehydrogenase type 6	Not_available
592	NVE9418	51	220	4.346	2.12	Up	Not_available	Not_available
593	NVE16350	544	2360	4.34	2.118	Up	class_v_aminotransferase	Not_available
594	NVE19257	81	354	4.338	2.117	Up	Not_available	Not_available
595	NVE25664	852	3697	4.339	2.117	Up	Organic cation transporter protein	Not_available
596	NVE9669	64	278	4.321	2.111	Up	Not_available	Not_available
597	NVE22283	2199	9496	4.319	2.111	Up	E3 ubiquitin-protein ligase TRIM71	Not_available
598	NVE12195	100	433	4.308	2.107	Up	maltase-_intestinal	Not_available
599	NVE16354	1701	7324	4.304	2.106	Up	SAM pointed domain-containing Ets transcription factor	Not_available
600	NVE17821	373	1599	4.291	2.101	Up	glycine_receptor_subunit_alpha-3-like	Not_available
601	NVE4052	125	535	4.287	2.1	Up	Not_available	Not_available
602	NVE21242	1536	6574	4.28	2.098	Up	Myotrophin	Delta-latroinsectotoxin-Lt1a
603	NVE14217	143	610	4.276	2.096	Up	Not_available	Not_available
604	NVE9529	108	462	4.268	2.093	Up	Not_available	Not_available
605	NVE9607	736	3138	4.263	2.092	Up	Ninein-like protein	Not_available
606	NVE20076	650	2768	4.26	2.091	Up	Not_available	Not_available
607	NVE18161	118	500	4.257	2.09	Up	homeobox_protein_nkx-	Not_available
608	NVE12386	399	1698	4.254	2.089	Up	glutathione_synthetase	Not_available
609	NVE15568	128	545	4.246	2.086	Up	Receptor-type tyrosine-protein phosphatase S	Not_available
610	NVE13874	157	663	4.227	2.08	Up	endonuclease-reverse_transcriptase_-e01	Not_available
611	NVE8298	1718	7257	4.224	2.079	Up	Failed axon connections homolog	Not_available
612	NVE21119	1178	4972	4.221	2.077	Up	G-protein coupled receptor 98	Not_available
613	NVE12931	102	430	4.215	2.075	Up	SH3 domain-binding protein 5	Not_available
614	NVE140	1339	5633	4.207	2.073	Up	Not_available	Not_available
615	NVE12230	1034	4345	4.202	2.071	Up	Not_available	Not_available
616	NVE20290	82	346	4.197	2.069	Up	Not_available	Not_available
617	NVE9894	125	524	4.197	2.069	Up	histone-lysine_n-methyltransferase_prdm6	Not_available
618	NVE1304	182	763	4.185	2.065	Up	mitochondrial_carnitine_acylcarnitine_carrier_protein	Not_available
619	NVE23538	137	572	4.185	2.065	Up	Not_available	Not_available
620	NVE18335	835	3492	4.181	2.064	Up	Transmembrane and TPR repeat-containing protein 4	Not_available
621	NVE12712	64	266	4.176	2.062	Up	Not_available	Not_available
622	NVE10283	303	1260	4.16	2.057	Up	Heat shock protein Hsp-16.1/Hsp-16.11	Not_available
623	NVE2879	153	635	4.147	2.052	Up	Not_available	Not_available
624	NVE26181	917	3803	4.148	2.052	Up	cartilage_oligomeric_matrix_protein	Not_available
625	NVE26184	815	3377	4.145	2.051	Up	cartilage_oligomeric_matrix_protein	Not_available
626	NVE6318	1369	5671	4.141	2.05	Up	Oxysterol-binding protein-related protein 9	Not_available
627	NVE5500	177	732	4.138	2.049	Up	Retinol dehydrogenase 7	Not_available
628	NVE1160	295	1219	4.132	2.047	Up	cubilin-like	Not_available
629	NVE620	149	616	4.13	2.046	Up	Platelet-derived growth factor receptor alpha	Not_available
630	NVE16073	101	416	4.128	2.045	Up	mitochondrial_ribosomal_protein_s9	Not_available
631	NVE570	235	968	4.118	2.042	Up	Not_available	Not_available
632	NVE5446	5261	21664	4.118	2.042	Up	fibroblast_growth_factor_receptor_2_(bacteria-expressed_keratinocyte_growth_factor_craniofacial_dysostosis_crouzon_pfeiffer_jackson-weiss_syndrome)_isoform_cra_h	Not_available
633	NVE18966	734	3000	4.087	2.031	Up	cyln2_(cytoplasmic_linker_protein-115)_(clip-115)	Not_available
634	NVE8133	84	342	4.086	2.031	Up	AGRL3_HUMANAdhesion G -coupled receptor L3	Not_available
635	NVE7004	127	516	4.075	2.027	Up	Protein scribble homolog	Not_available
636	NVE891	52	213	4.06	2.021	Up	Not_available	Not_available
637	NVE9925	15815	63871	4.039	2.014	Up	5-aminolevulinate_synthase	Not_available
638	NVE5499	57	229	4.035	2.013	Up	Not_available	Not_available
639	NVE9451	203	819	4.031	2.011	Up	Partitioning defective 3 homolog	Not_available
640	NVE13172	99	401	4.024	2.009	Up	Protein rolling stone	Not_available
641	NVE3190	767	3080	4.018	2.007	Up	Fibroblast growth factor receptor 1	Not_available
642	NVE14366	112	449	4.016	2.006	Up	gamma-aminobutyric_acid_receptor_subunit_beta-1-like	Not_available
643	NVE20477	419	1682	4.013	2.005	Up	melanocortin_receptor_5	Not_available
644	NVE5775	179	720	4.013	2.005	Up	SID1 transmembrane family member 2	Not_available
645	NVE372	280	1123	4.005	2.002	Up	lunatic_fringe	Not_available
646	NVE13523	66	263	4.005	2.002	Up	Not_available	Not_available
647	NVE15710	57	230	4	2	Up	Not_available	Not_available
648	NVE8224	53	210	3.994	1.998	Up	Not_available	Not_available
649	NVE11242	59	234	3.988	1.996	Up	alpha-_-mannosylglycoprotein_6-beta-n-acetylglucosaminyltransferase_a	Not_available
650	NVE15884	5805	23135	3.985	1.995	Up	member_ras_oncogene_family	Not_available
651	NVE11195	116	462	3.979	1.993	Up	Not_available	Not_available
652	NVE25134	58	232	3.978	1.992	Up	Not_available	Not_available
653	NVE5370	185	734	3.969	1.989	Up	1-phosphatidylinositol 4,5-bisphosphate phosphodiesterase eta-2	Not_available
654	NVE17625	234	930	3.967	1.988	Up	Receptor-type tyrosine-protein phosphatase F	Not_available
655	NVE14007	75	297	3.964	1.987	Up	SEPT2_CHICKSeptin-2	Not_available
656	NVE23167	125	492	3.949	1.982	Up
657	NVE26183	55	216	3.944	1.98	Up	Not_available	Not_available
658	NVE3530	58	231	3.942	1.979	Up	Not_available	Not_available
659	NVE6935	169	664	3.939	1.978	Up	Not_available	Not_available
660	NVE19388	7705	30304	3.933	1.976	Up	hexokinase_2	Not_available
661	NVE21173	244	956	3.922	1.972	Up	member_ras_oncogene_family	Not_available
662	NVE11451	157	616	3.923	1.972	Up	Uncharacterized protein KIAA0895-like	Not_available
663	NVE24471	241	943	3.917	1.97	Up	F-BAR domain only protein 2	Not_available
664	NVE12912	280	1094	3.908	1.967	Up	Collagen alpha-1(XXIV) chain	Ryncolin-3
665	NVE943	60	235	3.9	1.964	Up	carbohydrate_sulfotransferase_14	Not_available
666	NVE1087	574	2240	3.902	1.964	Up	Not_available	Not_available
667	NVE24326	55	214	3.901	1.964	Up	lysosomal_pro-x_carboxypeptidase_precursor	Not_available
668	NVE25994	70	272	3.897	1.962	Up	ion_channel_nompc	Alpha-latrocrustotoxin-Lt1a
669	NVE15025	953	3698	3.883	1.957	Up	Not_available	Not_available
670	NVE18076	218	846	3.881	1.956	Up	Neuropeptide FF receptor 2	Not_available
671	NVE1407	118	456	3.879	1.956	Up	Not_available	Not_available
672	NVE23625	50	191	3.872	1.953	Up	Not_available	Not_available
673	NVE15923	203	788	3.871	1.953	Up	Rho guanine nucleotide exchange factor 10	Not_available
674	NVE22083	561	2168	3.868	1.952	Up	NCK-interacting protein with SH3 domain (54 kDa VacA-interacting protein) (VIP54) (90 kDa N-WASP-interacting protein) (90 kDa SH3 protein interacting with Nck) (SH3 adapter protein SPIN90) (WASP-interacting SH3-domain protein) (WISH) (Wiskott-Aldrich syndrome protein-binding protein) (N-WASP-binding protein)	Not_available
675	NVE6363	685	2644	3.862	1.949	Up	amyloid_protein-binding_protein_2	Not_available
676	NVE14419	226	871	3.856	1.947	Up	glypican_6	Not_available
677	NVE11820	2072	7983	3.852	1.946	Up	Not_available	Not_available
678	NVE7695	454	1748	3.846	1.944	Up	Zeta-sarcoglycan	Not_available
679	NVE8207	75	285	3.814	1.931	Up	endothelin-converting_enzyme_1-like	Not_available
680	NVE22021	102	387	3.809	1.929	Up	Not_available	Not_available
681	NVE18469	638	2428	3.807	1.929	Up	Not_available	Not_available
682	NVE19435	113	429	3.804	1.928	Up	ORYSJProbable RNA-dependent RNA polymerase 1	Not_available
683	NVE15567	131	500	3.806	1.928	Up	Lactadherin (MFGM) (Milk fat globule-EGF factor 8) (MFG-E8) (O-acetyl GD3 ganglioside synthase) (AGS) (SED1)	Venom prothrombin activator oscutarin-C non-catalytic subunit
684	NVE17938	90	342	3.801	1.926	Up	Not_available	Not_available
685	NVE23133	340	1292	3.794	1.924	Up	Uncharacterized skeletal organic matrix protein 5	Not_available
686	NVE17425	620	2350	3.792	1.923	Up	laminin_a	Not_available
687	NVE21458	86	325	3.779	1.918	Up	SO4A1_MOUSESolute carrier organic anion transporter family member 4A1	Not_available
688	NVE337	51	193	3.758	1.91	Up	Not_available	Not_available
689	NVE20576	61	228	3.739	1.903	Up	aminopeptidase_n	Not_available
690	NVE13863	570	2125	3.732	1.9	Up	isoforms_a_c_f_g_h-like	Not_available
691	NVE5470	114	424	3.726	1.898	Up	Not_available	Not_available
692	NVE20976	315	1171	3.719	1.895	Up	alpha_-catenin	Not_available
693	NVE2501	3524	13080	3.711	1.892	Up	1-phosphatidylinositol 4,5-bisphosphate phosphodiesterase eta-2	Not_available
694	NVE14738	61	225	3.692	1.884	Up	Not_available	Not_available
695	NVE1460	80	294	3.692	1.884	Up	ZN268_HUMANZinc finger 268	Not_available
696	NVE10970	378	1387	3.673	1.877	Up	Probable glutathione S-transferase gst-36	Not_available
697	NVE3729	168	617	3.668	1.875	Up	Not_available	Not_available
698	NVE23324	422	1548	3.668	1.875	Up	Switch-associated protein 70	Not_available
699	NVE26100	82	299	3.66	1.872	Up	Not_available	Not_available
700	NVE11362	361	1320	3.657	1.871	Up	collagen_alpha-6_chain-like	Waprin-Phi2
701	NVE20148	575	2099	3.651	1.868	Up	Prominin-1-A	Not_available
702	NVE16464	340	1239	3.646	1.866	Up	cre-nas-13_protein	Nematocyst expressed protein 6
703	NVE19362	805	2927	3.637	1.863	Up	glycine_receptor_subunit_beta_precursor	Not_available
704	NVE23570	2684	9731	3.625	1.858	Up	ephrin_type-b_receptor_1	Not_available
705	NVE8939	944	3420	3.623	1.857	Up	monocarboxylate_transporter_14-like	Not_available
706	NVE17080	202	730	3.619	1.856	Up	Protein-glutamate O-methyltransferase	ARMT1_Putative protein-glutamate O-methyltransferase
707	NVE4586	272	983	3.615	1.854	Up	Not_available	Not_available
708	NVE25873	127	460	3.612	1.853	Up	disintegrin_and_metalloproteinase_domain-containing_protein_17	Not_available
709	NVE12983	1500	5421	3.613	1.853	Up	myosin_light_chain_isoform_a	_Calglandulin
710	NVE13710	331	1194	3.611	1.852	Up	frizzled_homolog_2	Not_available
711	NVE5114	491	1773	3.608	1.851	Up	Phospholipase B1, membrane-associated	Not_available
712	NVE21758	118	423	3.597	1.847	Up	Transcription factor AP-2-epsilon	Not_available
713	NVE17802	294	1060	3.597	1.847	Up	Receptor-type tyrosine-protein phosphatase alpha	Not_available
714	NVE17426	725	2606	3.596	1.846	Up	laminin_subunit_beta-3_precursor	Not_available
715	NVE4432	15794	56702	3.59	1.844	Up	2-oxoglutarate dehydrogenase, mitochondrial	Not_available
716	NVE11122	511	1831	3.585	1.842	Up	Serine/threonine-protein phosphatase 2A regulatory subunit B'' subunit alpha	Not_available
717	NVE17790	76	273	3.58	1.84	Up	guanylate_cyclase_32e-like	Not_available
718	NVE9105	156	560	3.58	1.84	Up	Neurotrypsin (EC 3.4.21.-) (Leydin) (Motopsin) (Serine protease 12)	Not_available
719	NVE10466	142	508	3.573	1.837	Up	Sodium-dependent glucose transporter 1	Not_available
720	NVE21852	150	534	3.57	1.836	Up	Not_available	Not_available
721	NVE17359	103	368	3.567	1.835	Up	Metalloprotease TIKI homolog	Not_available
722	NVE12547	863	3077	3.567	1.835	Up	cre-nas-13_protein	Astacin-like metalloprotease toxin 1
723	NVE17822	280	1000	3.562	1.833	Up	gamma-aminobutyric_acid_receptor_subunit_rho-1	Not_available
724	NVE15449	72	257	3.55	1.828	Up	cytochrome_p450_1a	Not_available
725	NVE14206	228	807	3.548	1.827	Up	ORYSJUrease accessory protein F	Not_available
726	NVE6946	906	3211	3.544	1.825	Up	neurogenic_locus_notch	FAXC_Venom prothrombin activatorcutarin-C catalytic subunit
727	NVE345	142	500	3.533	1.821	Up	caspase_recruitment_domain-containing_protein_9	Not_available
728	NVE2500	538	1899	3.532	1.82	Up	1-phosphatidylinositol-_-bisphosphate_phosphodiesterase_eta-2	Not_available
729	NVE3903	71	249	3.523	1.817	Up	5-oxoprolinase_(atp-hydrolysing)	Not_available
730	NVE18982	2065	7278	3.525	1.817	Up	kinesin_family_member_26b	Not_available
731	NVE42	6511	22907	3.518	1.815	Up	Lipoxygenase homology domain-containing protein 1	Not_available
732	NVE21246	77	272	3.514	1.813	Up	Not_available	Not_available
733	NVE18382	370	1297	3.512	1.812	Up	Not_available	Not_available
734	NVE16195	57	199	3.504	1.809	Up	Not_available	Not_available
735	NVE17840	543	1896	3.495	1.805	Up	Not_available	Not_available
736	NVE16582	298	1039	3.486	1.801	Up	discoidin_domain-containing_receptor_2	FA5V_Venom prothrombin activator pseutarin-C non-catalytic subunit
737	NVE18817	482	1673	3.474	1.797	Up	calmodulin	CALGL_Calglandulin
738	NVE20960	74	256	3.462	1.792	Up	HRH2_CAVPOHistamine H2 receptor	Not_available
739	NVE13384	70	242	3.46	1.791	Up	Not_available	Not_available
740	NVE18456	21102	72944	3.457	1.789	Up	epididymal_secretory_protein_e1_precursor	Not_available
741	NVE1309	133	461	3.456	1.789	Up	Synaptotagmin-14	Not_available
742	NVE12380	176	608	3.453	1.788	Up	collagen_alpha-1_chain_precursor	Not_available
743	NVE6348	54	187	3.449	1.786	Up	Not_available	Not_available
744	NVE18055	129	444	3.448	1.786	Up	Not_available	Not_available
745	NVE3218	1422	4895	3.443	1.784	Up	Macrophage-expressed gene 1 protein (Macrophage gene 1 protein) (Mpg-1)	Not_available
746	NVE5197	94	321	3.441	1.783	Up	centrosomal_protein_of_72_kda	Not_available
747	NVE18958	3268	11250	3.442	1.783	Up	Not_available	Not_available
748	NVE25332	80	274	3.437	1.781	Up	collagen_alpha-6_chain-like	Not_available
749	NVE18230	384	1317	3.432	1.779	Up	Motile sperm domain-containing protein 1	Not_available
750	NVE374	93	318	3.432	1.779	Up	Not_available	Not_available
751	NVE3301	89	302	3.418	1.773	Up	PGES2_BOVINProstaglandin E synthase 2	Not_available
752	NVE1492	304	1037	3.411	1.77	Up	guanine_nucleotide-binding_1	Not_available
753	NVE22350	72	246	3.405	1.768	Up	Not_available	Not_available
754	NVE9238	124	421	3.403	1.767	Up	Not_available	Not_available
755	NVE6884	79	268	3.39	1.761	Up	Not_available	Not_available
756	NVE8025	298	1007	3.388	1.76	Up	Peptidase M20 domain-containing protein 2	Not_available
757	NVE1406	447	1513	3.387	1.76	Up	Putative uncharacterized protein ENSP00000383309	Not_available
758	NVE24752	450	1520	3.377	1.756	Up	Not_available	Not_available
759	NVE20726	53	178	3.373	1.754	Up	cytochrome_p450	Not_available
760	NVE19286	3767	12701	3.372	1.754	Up	PATPESerine/threonine-protein kinase mos	Not_available
761	NVE21533	116	391	3.364	1.75	Up	Not_available	Not_available
762	NVE5905	127	429	3.363	1.75	Up	ankyrin_repeat_and_mynd_domain-containing_protein_1-like	Not_available
763	NVE20353	63	210	3.358	1.748	Up	Not_available	Not_available
764	NVE3646	521	1749	3.359	1.748	Up	gamma-aminobutyric_acid_receptor_subunit_beta-3	Not_available
765	NVE11033	60	203	3.36	1.748	Up	eph_receptor_a4b	Not_available
766	NVE7831	428	1437	3.359	1.748	Up	MORN repeat-containing protein 4	Not_available
767	NVE6250	211	707	3.356	1.747	Up	Receptor-type tyrosine-protein phosphatase S	Venom prothrombin activator oscutarin-C non-catalytic subunit
768	NVE6087	1091	3653	3.347	1.743	Up	Protein DD3-3	Not_available
769	NVE4102	811	2712	3.345	1.742	Up	Transmembrane protein 132D	Not_available
770	NVE18751	248	827	3.34	1.74	Up	dienelactone_hydrolase_family_protein	Not_available
771	NVE20788	335	1116	3.338	1.739	Up	down_syndrome_cell_adhesion_molecule	FA5V_Venom prothrombin activator omicarin-C non-catalytic subunit
772	NVE19299	65	217	3.338	1.739	Up	Not_available	Not_available
773	NVE25312	99	330	3.337	1.738	Up	Not_available	Not_available
774	NVE9239	94	313	3.335	1.738	Up	RNA-binding protein 41	Not_available
775	NVE9201	175	584	3.334	1.737	Up	CUB and peptidase domain-containing protein 1 (Fragment)	VSP_Venom serine protease Bi-VSP
776	NVE6274	164	544	3.331	1.736	Up	Treslin	Not_available
777	NVE13599	388	1290	3.329	1.735	Up	Not_available	Not_available
778	NVE8384	361	1199	3.324	1.733	Up	1-phosphatidylinositol 4,5-bisphosphate phosphodiesterase eta-2	Not_available
779	NVE362	152	507	3.325	1.733	Up	Transmembrane protein 220	Not_available
780	NVE7130	215	712	3.317	1.73	Up	DnaJ homolog subfamily B member 6-B	Not_available
781	NVE541	409	1356	3.315	1.729	Up	AHPectin acetylesterase 5	Not_available
782	NVE18957	2121	7033	3.316	1.729	Up	Not_available	Not_available
783	NVE10180	2341	7748	3.309	1.727	Up	collagen_alpha-2_chain	FCNV3_Ryncolin-3
784	NVE15512	381	1259	3.303	1.724	Up	Ankyrin-1	LITA_Alpha-latroinsectotoxin-Lt1a (Fragment)
785	NVE22553	565	1867	3.302	1.723	Up	Ribonuclease Oy	Not_available
786	NVE14526	4030	13294	3.299	1.722	Up	fascin_homolog_actin-bundling_retinal	Not_available
787	NVE26135	233	769	3.299	1.722	Up	gamma-aminobutyric_acid_receptor_subunit_beta-1-like	Not_available
788	NVE19433	105	347	3.297	1.721	Up	Poly(ADP-ribose) glycohydrolase ARH3	Not_available
789	NVE10267	59	196	3.297	1.721	Up	Not_available	Not_available
790	NVE22416	85	281	3.292	1.719	Up	Not_available	Not_available
791	NVE20267	78	257	3.293	1.719	Up	Not_available	Not_available
792	NVE12022	98	321	3.286	1.716	Up	Not_available	Not_available
793	NVE21717	104	342	3.284	1.715	Up	ef_hand_family_protein	CALGL_BOTINCalglandulin
794	NVE7697	359	1178	3.279	1.713	Up	homeobox_protein	Not_available
795	NVE15870	74	241	3.271	1.71	Up	Not_available	Not_available
796	NVE12607	101	332	3.262	1.706	Up	Not_available	Not_available
797	NVE9263	151	493	3.263	1.706	Up	Centriolin	Not_available
798	NVE21887	598	1950	3.259	1.705	Up	lysosomal_alpha-glucosidase-like	Not_available
799	NVE2153	121	396	3.257	1.704	Up	E3 ubiquitin-protein ligase TRIM71	Not_available
800	NVE455	83	270	3.254	1.702	Up	Not_available	Not_available
801	NVE25203	359	1166	3.252	1.701	Up	Potassium voltage-gated channel subfamily A member 1	Not_available
802	NVE6450	255	829	3.248	1.699	Up	TAKRUAmmonium transporter Rh type C 2	Not_available
803	NVE17081	138	448	3.247	1.699	Up	n-acetyltransferase_isoform_cra_a	Not_available
804	NVE14446	426	1382	3.248	1.699	Up	Beta-1 adrenergic receptor (Beta-1 adrenoreceptor) (Beta-1 adrenoceptor) (Beta-T)	Not_available
805	NVE24718	256	831	3.245	1.698	Up	Not_available	Not_available
806	NVE8515	474	1536	3.24	1.696	Up	chitin_synthase_1	Not_available
807	NVE6269	304	984	3.235	1.694	Up	aldehyde_mitochondrial-like_isoform_1	Not_available
808	NVE22755	245	793	3.234	1.693	Up	membrane-associated_ring_finger_1	Not_available
809	NVE18886	117	378	3.233	1.693	Up	Not_available	Not_available
810	NVE11037	65	211	3.219	1.687	Up	ephrin_type-a_receptor_1	Not_available
811	NVE10064	416	1339	3.217	1.686	Up	PTTG_MOUSEPituitary tumor-transforming gene 1 -interacting	Not_available
812	NVE2437	209	673	3.214	1.684	Up	Tetraspanin-17	Not_available
813	NVE6049	231	741	3.21	1.683	Up	cub_and_zona_pellucida-like_domains_1	Not_available
814	NVE6671	3007	9648	3.209	1.682	Up	Oxysterol-binding protein-related protein 8	Not_available
815	NVE11870	752	2407	3.203	1.68	Up	Not_available	Not_available
816	NVE2781	234	748	3.197	1.677	Up	monocyte_to_macrophage_differentiation_factor_2	Not_available
817	NVE8855	205	655	3.194	1.675	Up	carboxypeptidase_d	Not_available
818	NVE18882	669	2135	3.193	1.675	Up	gamma-aminobutyric_acid_receptor_subunit_beta-4-like	Not_available
819	NVE9404	1053	3361	3.191	1.674	Up	Not_available	Not_available
820	NVE7827	117	372	3.184	1.671	Up	Radial spoke head 10 homolog B	Not_available
821	NVE7283	91	288	3.177	1.668	Up	cathepsin_l	Not_available
822	NVE18960	365	1160	3.175	1.667	Up	Not_available	Not_available
823	NVE6003	7787	24736	3.176	1.667	Up	Not_available	Not_available
824	NVE21763	86	274	3.171	1.665	Up	Not_available	Not_available
825	NVE22745	142	451	3.168	1.664	Up	Protocadherin Fat 3	Not_available
826	NVE22034	268	848	3.16	1.66	Up	Not_available	Not_available
827	NVE1180	1171	3700	3.16	1.66	Up	gamma-glutamyl_carboxylase	Not_available
828	NVE19532	977	3085	3.157	1.659	Up	UPF0764 protein C16orf89 homolog	Not_available
829	NVE25145	59	187	3.156	1.658	Up	Not_available	Not_available
830	NVE750	180	567	3.153	1.657	Up	Not_available	Not_available
831	NVE1880	147	466	3.155	1.657	Up	cytochrome_b-245_heavy_chain	Not_available
832	NVE11194	276	872	3.153	1.657	Up	Not_available	Not_available
833	NVE20975	2808	8845	3.15	1.655	Up	catenin_alpha-2_isoform_1	Not_available
834	NVE22839	308	970	3.147	1.654	Up	Dystonin	Not_available
835	NVE13028	171	539	3.147	1.654	Up	Granulins	VCO32_AUSSUA.superbus venom factor 2
836	NVE6039	231	727	3.144	1.653	Up	Not_available	Not_available
837	NVE22314	1572	4936	3.141	1.651	Up	Not_available	Not_available
838	NVE10979	990	3110	3.14	1.651	Up	Not_available	Not_available
839	NVE22835	71	222	3.138	1.65	Up	Not_available	Not_available
840	NVE15382	269	844	3.136	1.649	Up	metabotropic_glutamate_receptor_8	Not_available
841	NVE5316	87	274	3.13	1.646	Up	eph_receptor_a4b	Not_available
842	NVE20126	1203	3764	3.129	1.646	Up	kinesin_motor_domain_containing_protein	Not_available
843	NVE24554	54	169	3.128	1.645	Up	Not_available	Not_available
844	NVE21755	119	372	3.127	1.645	Up	Not_available	Not_available
845	NVE13425	64	202	3.123	1.643	Up	Not_available	Not_available
846	NVE11158	262	818	3.124	1.643	Up	Serine/threonine-protein kinase PLK1	Not_available
847	NVE15133	859	2680	3.121	1.642	Up	Not_available	Not_available
848	NVE13383	97	304	3.116	1.64	Up	Contactin-3	Not_available
849	NVE18573	59	183	3.109	1.637	Up	Not_available	Not_available
850	NVE6164	1644	5090	3.097	1.631	Up	Sarcolemmal membrane-associated protein	Not_available
851	NVE13785	1555	4805	3.09	1.628	Up	Not_available	Not_available
852	NVE25056	80	247	3.089	1.627	Up	Not_available	Not_available
853	NVE8352	205	631	3.086	1.626	Up	Vitrin	Not_available
854	NVE11326	144	443	3.084	1.625	Up	f-box_lrr-repeat_protein_7	Not_available
855	NVE22838	401	1237	3.083	1.624	Up	dystonin-like_isoform_2	Not_available
856	NVE1321	495	1520	3.075	1.621	Up	angiotensin_ii_receptor-associated_protein	Not_available
857	NVE12049	2608	8005	3.069	1.618	Up	arf-gap_with_coiled-_ank_repeat_and_ph_domain-containing_protein_2-like	Not_available
858	NVE17010	82	251	3.069	1.618	Up	Not_available	Not_available
859	NVE13573	2085	6398	3.069	1.618	Up	Not_available	Not_available
860	NVE18440	95	291	3.07	1.618	Up	amyloid_beta_a4_precursor_protein-binding_family_b_member_1-interacting_protein	Not_available
861	NVE875	115	352	3.067	1.617	Up	latrophilin-3_precursor	Not_available
862	NVE22323	63	192	3.068	1.617	Up	Not_available	Not_available
863	NVE1742	526	1608	3.058	1.612	Up	Not_available	Not_available
864	NVE1684	2379	7271	3.056	1.612	Up	dnaj_homolog_subfamily_b_member_5_isoform_1	Not_available
865	NVE19685	73	224	3.054	1.611	Up	Not_available	Not_available
866	NVE23339	525	1601	3.045	1.606	Up	isoform_b	Not_available
867	NVE25570	242441	737238	3.041	1.604	Up	ferritin	Not_available
868	NVE11030	222	674	3.037	1.603	Up	ephrin_type-b_receptor_1-like	Not_available
869	NVE8353	4854	14726	3.034	1.601	Up	Ankyrin-2	LATA_LATHAAlpha-latrotoxin-Lh1a (Fragment)
870	NVE25207	161	489	3.03	1.599	Up	Not_available	Not_available
871	NVE3472	28759	87066	3.027	1.598	Up	microtubule-actin_crosslinking_factor_1	Not_available
872	NVE13076	193	585	3.028	1.598	Up	ets_domain-containing_protein_elk-4	Not_available
873	NVE25254	180	543	3.016	1.593	Up	dipeptidyl-peptidase_7	Not_available
874	NVE20789	117	354	3.013	1.591	Up	fbp32_precursor	Not_available
875	NVE1933	155	468	3.013	1.591	Up	BTB/POZ domain-containing protein 2	Not_available
876	NVE14132	158	476	3.002	1.586	Up	Not_available	Not_available
877	NVE9882	1014	3043	3.002	1.586	Up	Protocadherin Fat 4	FAXD2_Venom prothrombin activator vestarin-D2
878	NVE8226	180	541	3.003	1.586	Up	Solute carrier family 26 member 6	Not_available
879	NVE18393	96	288	3	1.585	Up	Not_available	Not_available
880	NVE15857	971	2913	2.998	1.584	Up	Fibroblast growth factor receptor 3	Not_available
881	NVE17669	313	936	2.992	1.581	Up	Nostrin	Not_available
882	NVE12518	59	177	2.991	1.581	Up	Not_available	Not_available
883	NVE373	373	1115	2.99	1.58	Up	Beta-1,3-N-acetylglucosaminyltransferase radical fringe	Not_available
884	NVE25105	94	281	2.988	1.579	Up	Not_available	Not_available
885	NVE24720	1087	3235	2.975	1.573	Up	Not_available	Not_available
886	NVE22415	178	529	2.973	1.572	Up	Not_available	Not_available
887	NVE10626	936	2782	2.973	1.572	Up	cyclin_e	Not_available
888	NVE3563	801	2378	2.968	1.57	Up	lysosomal_alpha-mannosidase-like	Not_available
889	NVE11603	1421	4214	2.965	1.568	Up	Protein scribble homolog	Not_available
890	NVE1546	153	454	2.965	1.568	Up	Coiled-coil domain-containing protein 28B	Not_available
891	NVE13461	368	1089	2.96	1.566	Up	glutamate_receptor_4-like_isoform_2	Not_available
892	NVE13571	166	492	2.957	1.564	Up	excision_repair_cross-complementing_rodent_repair_complementation_group_5	Not_available
893	NVE13917	582	1717	2.95	1.561	Up	Not_available	Not_available
894	NVE18961	156	461	2.951	1.561	Up	Not_available	Not_available
895	NVE2233	88	259	2.947	1.559	Up	metallo-beta-lactamase_domain-containing_protein_2	Not_available
896	NVE11506	1101	3233	2.937	1.554	Up	Extracellular calcium-sensing receptor (CaSR) (Parathyroid cell calcium-sensing receptor) (PCaR1)	Not_available
897	NVE8870	140	411	2.931	1.551	Up	fad_dependent_oxidoreductase	Not_available
898	NVE19813	89	261	2.929	1.55	Up	atp-binding_cassette_sub-family_g_member_2-like	Not_available
899	NVE19803	1397	4089	2.928	1.55	Up	large_homolog-associated_protein_4	Not_available
900	NVE7767	752	2198	2.926	1.549	Up	Cyclic GMP-AMP synthase	Not_available
901	NVE1522	1073	3140	2.927	1.549	Up	myosin_isoform_cra_a	Not_available
902	NVE13989	158	462	2.924	1.548	Up	Tachykinin-like peptides receptor 99D	Not_available
903	NVE16876	383	1121	2.922	1.547	Up	SERCATranscription factor AP-1	Not_available
904	NVE4777	654	1908	2.918	1.545	Up	Serine/threonine-protein kinase 17A	Not_available
905	NVE25677	152	443	2.916	1.544	Up	beta_1	Not_available
906	NVE21235	846	2464	2.913	1.542	Up	Pituitary tumor-transforming gene 1 protein-interacting protein	Not_available
907	NVE7108	794	2310	2.908	1.54	Up	Amyloid beta A4 precursor protein-binding family B member 1-interacting protein	Not_available
908	NVE20913	556	1618	2.907	1.539	Up	Not_available	Not_available
909	NVE16392	266	769	2.897	1.535	Up	Not_available	Not_available
910	NVE16645	796	2307	2.896	1.534	Up	glutamate-cysteine_modifier_subunit	Not_available
911	NVE11652	2536	7343	2.895	1.534	Up	ef-hand_domain-containing_protein_cg10641-like	Not_available
912	NVE9063	396	1144	2.894	1.533	Up	ephrin_type-a_receptor_4-like	Not_available
913	NVE20856	96	278	2.892	1.532	Up	follistatin	Not_available
914	NVE8383	292	843	2.891	1.532	Up	1-phosphatidylinositol 4,5-bisphosphate phosphodiesterase eta-2	Not_available
915	NVE18054	5763	16666	2.892	1.532	Up	Not_available	Not_available
916	NVE25875	655	1894	2.891	1.531	Up	Tyrosine-protein kinase transmembrane receptor Ror	Not_available
917	NVE25226	675	1949	2.889	1.531	Up	Leucine-rich repeats and immunoglobulin-like domains protein 3	Insulin-like growth factor-binding protein-related protein 1
918	NVE23306	143	413	2.887	1.529	Up	g_protein-coupled_receptor_157	Not_available
919	NVE24915	2951	8510	2.884	1.528	Up	Uncharacterized protein C20orf194	Not_available
920	NVE388	635	1824	2.872	1.522	Up	ENTAGDapdiamide synthesis protein DdaC	Not_available
921	NVE10976	121	349	2.869	1.521	Up	aspartyl_asparaginyl_beta-hydroxylase_isoform_a	Not_available
922	NVE6761	356	1020	2.866	1.519	Up	Not_available	Not_available
923	NVE9405	467	1338	2.864	1.518	Up	Nuclear receptor coactivator 4	Not_available
924	NVE1698	107	306	2.864	1.518	Up	BTB/POZ domain-containing protein 6	Not_available
925	NVE22837	550	1575	2.862	1.517	Up	microtubule-actin_crosslinking_factor_1	Not_available
926	NVE3082	2603	7439	2.857	1.515	Up	focal_adhesion_kinase_1	Not_available
927	NVE3900	297	850	2.858	1.515	Up	5-oxoprolinase	Not_available
928	NVE19196	316	903	2.858	1.515	Up	Not_available	Not_available
929	NVE1233	175	498	2.855	1.514	Up	Not_available	Not_available
930	NVE23047	195	556	2.853	1.513	Up	Poly(A)-specific ribonuclease PARN-like domain-containing protein 1	Not_available
931	NVE22232	818	2335	2.853	1.513	Up	b(_+)-type_amino_acid_transporter_1	Not_available
932	NVE14878	565	1610	2.85	1.511	Up	collagen_alpha-6_chain-like	Not_available
933	NVE331	104	297	2.849	1.51	Up	glycerophosphodiester_phosphodiesterase_1	Not_available
934	NVE9291	633	1804	2.849	1.51	Up	Serine/threonine-protein kinase Nek7	Not_available
935	NVE21439	202	575	2.842	1.507	Up	Not_available	Not_available
936	NVE6040	394	1118	2.841	1.506	Up	F-BAR domain only protein 2	Not_available
937	NVE3213	1019	2889	2.836	1.504	Up	dystroglycan_preproprotein	Not_available
938	NVE2089	1794	5088	2.835	1.504	Up	Mitrocomin	Not_available
939	NVE17875	505	1432	2.832	1.502	Up	myosin_regulatory_light_chain_interacting_protein	Not_available
940	NVE23338	311	880	2.833	1.502	Up	Not_available	Not_available
941	NVE14765	164	463	2.831	1.501	Up	Not_available	Not_available
942	NVE15885	67	191	2.83	1.501	Up	nitric_oxide-inducible_gene_protein	Not_available
943	NVE5900	127	359	2.828	1.5	Up	cholesterol_24-hydroxylase-like	Not_available
944	NVE5154	98	279	2.825	1.498	Up	carbonic_anhydrase	Not_available
945	NVE20113	4471	12629	2.825	1.498	Up	cathepsin_f_precursor	CYT_Cystatin
946	NVE17890	384	1082	2.822	1.497	Up	gq-rhodopsin	Not_available
947	NVE1329	237	669	2.821	1.496	Up	mps_one_binder_kinase_activator-like_3	Not_available
948	NVE12505	68	192	2.816	1.494	Up	adenosine_deaminase	Not_available
949	NVE26194	1655	4658	2.814	1.493	Up	bcl-2-like_4	Not_available
950	NVE14855	2387	6718	2.815	1.493	Up	jagged_1_(alagille_syndrome)	Not_available
951	NVE10026	172	484	2.812	1.491	Up	imidazole_glycerol_phosphate_synthase_subunit_hish	Not_available
952	NVE21922	1526	4289	2.811	1.491	Up	gamma-aminobutyric_acid_receptor_subunit_beta-4-like	Not_available
953	NVE2118	81	226	2.81	1.491	Up	Not_available	Not_available
954	NVE7775	938	2625	2.799	1.485	Up	formin_3	Not_available
955	NVE19936	393	1099	2.799	1.485	Up	Not_available	Not_available
956	NVE8024	2559	7158	2.797	1.484	Up	Vesicular inhibitory amino acid transporter	Not_available
957	NVE6521	312	871	2.794	1.482	Up	Leucine-rich repeat-containing protein 74A (Leucine-rich repeat-containing protein 74)	Not_available
958	NVE14488	220	613	2.789	1.48	Up	calcium-binding_mitochondrial_carrier_protein_s_-2	Not_available
959	NVE16902	281	784	2.789	1.48	Up	Kynurenine formamidase (KFA) (KFase) (EC 3.5.1.9) (Arylformamidase) (N-formylkynurenine formamidase) (FKF)	Not_available
960	NVE10535	109	305	2.789	1.48	Up	glycoside_hydrolase_family_10	Not_available
961	NVE14599	183	510	2.787	1.479	Up	Not_available	Not_available
962	NVE689	63	176	2.788	1.479	Up	Not_available	Not_available
963	NVE17369	338	942	2.788	1.479	Up	Not_available	Not_available
964	NVE14856	1067	2975	2.788	1.479	Up	Not_available	Not_available
965	NVE10335	804	2232	2.777	1.473	Up	neuropeptide_ff_receptor_2	Not_available
966	NVE25568	297	822	2.772	1.471	Up	XENBOUpstream stimulatory factor 1	Not_available
967	NVE25458	124	345	2.769	1.47	Up	Alpha-protein kinase 1 (EC 2.7.11.-) (Lymphocyte alpha-protein kinase)	Not_available
968	NVE24836	224	619	2.766	1.468	Up	cdk5_regulatory_subunit_associated_protein_1-like_1	Not_available
969	NVE5291	275	760	2.765	1.467	Up	glycoprotein_3-alpha-l-fucosyltransferase_a	Not_available
970	NVE19733	284	783	2.761	1.465	Up	Sodium-coupled neutral amino acid transporter 2	Not_available
971	NVE12821	693	1911	2.758	1.464	Up	Sorting nexin-30	Not_available
972	NVE10641	289	798	2.759	1.464	Up	Zinc finger CCCH domain-containing protein 3	Not_available
973	NVE14849	108	299	2.757	1.463	Up	neuralized-like_protein_4-like	Not_available
974	NVE13538	258	711	2.758	1.463	Up	Zinc finger protein 333	Not_available
975	NVE5899	148	407	2.754	1.462	Up	Cholesterol 24-hydroxylase (CH24H) (EC 1.14.14.25) (Cytochrome P450 46A1)	Not_available
976	NVE21316	1615	4441	2.751	1.46	Up	ACACAActin-1	Not_available
977	NVE7071	1274	3506	2.751	1.46	Up	ephrin_precursor	Not_available
978	NVE25571	3841	10558	2.748	1.459	Up	ferritin	Not_available
979	NVE18964	80	220	2.748	1.458	Up	dihydroorotase	Not_available
980	NVE4507	1001	2744	2.743	1.456	Up	Clarin-3 (Transmembrane protein 12)	Not_available
981	NVE16408	104	286	2.739	1.454	Up	3 ubiquitin-protein ligase TRIM71	Not_available
982	NVE19369	1210	3316	2.74	1.454	Up	Nucleobindin-2	Not_available
983	NVE934	172	472	2.739	1.453	Up	Not_available	Not_available
984	NVE10103	90	246	2.736	1.452	Up	Not_available	Not_available
985	NVE4084	66	179	2.735	1.451	Up	Not_available	Not_available
986	NVE1832	388	1060	2.73	1.449	Up	Not_available	Not_available
987	NVE2516	271	740	2.729	1.448	Up	amidase	Not_available
988	NVE4040	159	432	2.725	1.446	Up	Myeloid differentiation primary response protein MyD88	Not_available
989	NVE8089	71	195	2.724	1.446	Up	dbh-like_1	Not_available
990	NVE1114	207	564	2.723	1.445	Up	Not_available	Not_available
991	NVE13020	618	1681	2.721	1.444	Up	dual_serine_threonine_and_tyrosine_protein_kinase	Not_available
992	NVE1171	279	760	2.719	1.443	Up	Tartrate-resistant acid phosphatase type 5	Not_available
993	NVE2424	296	804	2.718	1.443	Up	Protein-methionine sulfoxide oxidase MICAL3	Not_available
994	NVE8297	383	1040	2.718	1.442	Up	Failed axon connections homolog	Not_available
995	NVE7220	935	2539	2.717	1.442	Up	Selenoprotein W	Not_available
996	NVE7115	679	1845	2.716	1.441	Up	homeobox_protein_otx1-like	Not_available
997	NVE2702	1943	5274	2.714	1.44	Up	Tubulin alpha-1D chain	Not_available
998	NVE25375	2331	6318	2.711	1.439	Up	guanine_nucleotide-binding_protein_gamma-1_subunit	Not_available
999	NVE8146	309	838	2.711	1.439	Up	Rho GTPase-activating protein 6	Not_available
1000	NVE8029	70	191	2.709	1.438	Up	Not_available	Not_available
1001	NVE24432	313	846	2.706	1.436	Up	Frizzled-8 (Fz-8) (Xfz8)	Not_available
1002	NVE2205	572	1546	2.701	1.434	Up	disrupted_in_renal_carcinoma_protein_2_homolog	Not_available
1003	NVE17884	119	321	2.7	1.433	Up	MYCLERhamnosyl O-methyltransferase	Not_available
1004	NVE5641	85	229	2.701	1.433	Up	disco-interacting_protein_2-like	Not_available
1005	NVE19617	147	394	2.695	1.431	Up	Abscission/NoCut checkpoint regulator	Not_available
1006	NVE1859	8866	23913	2.697	1.431	Up	Probable ribonuclease ZC3H12D	Not_available
1007	NVE9692	83	224	2.697	1.431	Up	Not_available	Not_available
1008	NVE17096	95	254	2.696	1.431	Up	Not_available	Not_available
1009	NVE5466	213	573	2.693	1.429	Up	NACHT domain- and WD repeat-containing protein 1	Not_available
1010	NVE22611	265	713	2.691	1.428	Up	Gamma-aminobutyric acid receptor subunit rho-1	Not_available
1011	NVE22830	245	659	2.69	1.428	Up	Dystonin	Not_available
1012	NVE17479	505	1358	2.689	1.427	Up	Not_available	Not_available
1013	NVE15869	97	261	2.686	1.425	Up	Not_available	Not_available
1014	NVE15767	354	950	2.684	1.424	Up	grb2-associated-binding_protein_1	Not_available
1015	NVE9883	556	1492	2.684	1.424	Up	ets-related_transcription_factor_elf-1_isoform_1	Not_available
1016	NVE25110	904	2422	2.68	1.422	Up	Selenoprotein N	Not_available
1017	NVE10615	293	784	2.676	1.42	Up	microtubule-actin_cross-linking_factor_isoforms_1_2_3_5-_partial	Not_available
1018	NVE11114	442	1182	2.673	1.418	Up	Tumor necrosis factor receptor superfamily member 16	Not_available
1019	NVE26200	197	526	2.67	1.417	Up	DATGLProtein disulfide-isomerase	Not_available
1020	NVE22448	486	1291	2.66	1.412	Up	e3_ubiquitin-protein_ligase_rnf8-like	Not_available
1021	NVE18394	280	747	2.662	1.412	Up	Not_available	Not_available
1022	NVE18552	410	1090	2.661	1.412	Up	Mitoguardin-1	Not_available
1023	NVE12087	654	1738	2.659	1.411	Up	HAEINLipopolysaccharide cholinephosphotransferase LicD	Not_available
1024	NVE4775	249	663	2.659	1.411	Up	BTB/POZ domain-containing protein 7	Not_available
1025	NVE13938	149	396	2.655	1.409	Up	alcohol_dehydrogenase	Not_available
1026	NVE2200	289	767	2.652	1.407	Up	a_chain_crystal_structure_of_the_grb2_sh2_domain_in_complex_with_a_pyxn-_derived_tripeptide	Not_available
1027	NVE11088	3512	9290	2.645	1.403	Up	calcyphosin-like_protein	Not_available
1028	NVE14853	890	2351	2.64	1.401	Up	myosin_x	Not_available
1029	NVE19315	780	2059	2.637	1.399	Up	Dyslexia-associated protein KIAA0319	Not_available
1030	NVE8189	90	236	2.631	1.396	Up	Not_available	Not_available
1031	NVE5709	88	231	2.632	1.396	Up	Not_available	Not_available
1032	NVE13244	1702	4479	2.631	1.396	Up	Not_available	Not_available
1033	NVE10648	170	448	2.632	1.396	Up	Transmembrane prolyl 4-hydroxylase	Not_available
1034	NVE15466	294	774	2.631	1.395	Up	Rab GTPase-binding effector protein 1	Not_available
1035	NVE16601	350	920	2.631	1.395	Up	Probable peptidyl-tRNA hydrolase	Not_available
1036	NVE3264	128	336	2.628	1.394	Up	Protein aurora borealis	Not_available
1037	NVE15337	185	486	2.627	1.393	Up	Pituitary tumor-transforming gene 1 protein-interacting protein	Not_available
1038	NVE24054	414	1085	2.624	1.392	Up	Anoctamin-4	Not_available
1039	NVE10889	52	136	2.625	1.392	Up	Not_available	Not_available
1040	NVE15239	473	1240	2.622	1.391	Up	Collagen alpha-1(XXVII) chain B	Not_available
1041	NVE4285	248	650	2.616	1.388	Up	Not_available	Not_available
1042	NVE11456	827	2164	2.615	1.387	Up	Transcription initiation protein SPT3 homolog	Not_available
1043	NVE11350	2274	5942	2.613	1.386	Up	myosin_id	Not_available
1044	NVE11514	205	534	2.604	1.381	Up	alkaline_phosphatase	Not_available
1045	NVE11264	257	670	2.603	1.38	Up	Not_available	Not_available
1046	NVE5194	643	1672	2.6	1.379	Up	TLD domain-containing protein 1	Not_available
1047	NVE16824	312	810	2.599	1.378	Up	Ribosome maturation protein SBDS	Not_available
1048	NVE758	18356	47650	2.596	1.376	Up	Not_available	Not_available
1049	NVE20041	270	700	2.589	1.372	Up	MIMIVPutative serine/threonine-protein kinase/receptor R826	Not_available
1050	NVE10096	177	460	2.586	1.371	Up	Not_available	Not_available
1051	NVE14393	1944	5021	2.583	1.369	Up	Protein eyes shut homolog	FAXD1_Venom prothrombin activator vestarin-D1
1052	NVE8210	2120	5473	2.582	1.368	Up	Transcription cofactor vestigial-like protein 4	Not_available
1053	NVE13463	130	336	2.578	1.367	Up	Not_available	Not_available
1054	NVE6937	889	2284	2.569	1.361	Up	Sodium channel protein 60E	Not_available
1055	NVE10404	281	720	2.566	1.36	Up	Tumor necrosis factor ligand superfamily member 12	Not_available
1056	NVE6973	274	701	2.563	1.358	Up	fk506-binding_protein_15	Not_available
1057	NVE13499	2445	6269	2.564	1.358	Up	Hemicentin-2	Not_available
1058	NVE14894	2992	7672	2.564	1.358	Up	disco-interacting_protein_2-like	Not_available
1059	NVE20681	544	1393	2.558	1.355	Up	integrin_alpha_9	Not_available
1060	NVE539	1795	4588	2.557	1.354	Up	Not_available	Not_available
1061	NVE11532	109	278	2.555	1.353	Up	Not_available	Not_available
1062	NVE23189	2060	5262	2.555	1.353	Up	Acid phosphatase type 7	Not_available
1063	NVE1712	166	423	2.553	1.352	Up	Ankyrin repeat domain-containing protein 17 (Gene trap ankyrin repeat protein) (Serologically defined breast cancer antigen NY-BR-16)	Not_available
1064	NVE15008	77	195	2.552	1.352	Up	Not_available	Not_available
1065	NVE1449	139	355	2.547	1.349	Up	Not_available	Not_available
1066	NVE9608	149	379	2.548	1.349	Up	ninein-like	Not_available
1067	NVE17067	75	192	2.545	1.348	Up	Not_available	Not_available
1068	NVE6890	20584	52355	2.544	1.347	Up	TRAF-type zinc finger domain-containing protein 1	Not_available
1069	NVE19708	2663	6771	2.542	1.346	Up	Receptor-type tyrosine-protein phosphatase delta	FA5V_Venom prothrombin activatorcutarin-C non-catalytic subunit
1070	NVE13696	169	429	2.542	1.346	Up	Monocarboxylate transporter 10 (MCT 10) (Solute carrier family 16 member 10)	Not_available
1071	NVE24052	278	706	2.538	1.344	Up	Src kinase-associated phosphoprotein 2	Not_available
1072	NVE12303	229	580	2.536	1.343	Up	Septin-2	Not_available
1073	NVE18581	107	271	2.537	1.343	Up	beta-2-syntrophin	Not_available
1074	NVE17082	1578	3998	2.534	1.341	Up	Not_available	Not_available
1075	NVE8470	745	1885	2.53	1.339	Up	Leucine-rich repeat and death domain-containing protein 1	Not_available
1076	NVE13668	145	365	2.519	1.333	Up	Not_available	Not_available
1077	NVE19777	109	274	2.518	1.332	Up	Not_available	Not_available
1078	NVE20042	130	326	2.51	1.328	Up	Not_available	Not_available
1079	NVE5223	4794	12010	2.505	1.325	Up	cathepsin_l	Not_available
1080	NVE16146	1812	4537	2.504	1.324	Up	copine_viii	Not_available
1081	NVE21305	774	1939	2.504	1.324	Up	General receptor for phosphoinositides 1-associated scaffold protein	Not_available
1082	NVE19772	415	1039	2.503	1.323	Up	Not_available	Not_available
1083	NVE21876	415	1040	2.5	1.322	Up	AN1-type zinc finger protein 2A	Not_available
1084	NVE1549	338	843	2.492	1.317	Up	cytochrome_b5_reductase_4	Not_available
1085	NVE17480	726	1808	2.489	1.316	Up	Not_available	Not_available
1086	NVE14200	789	1964	2.49	1.316	Up	actin	Not_available
1087	NVE6391	251	624	2.487	1.315	Up	Not_available	Not_available
1088	NVE13029	282	703	2.489	1.315	Up	granulin_precursor	Not_available
1089	NVE7365	99	247	2.488	1.315	Up	Not_available	Not_available
1090	NVE14514	754	1872	2.482	1.311	Up	Potassium voltage-gated channel protein Shaker	Not_available
1091	NVE5954	158	392	2.48	1.31	Up	Dorsal-ventral patterning tolloid-like protein 1	Not_available
1092	NVE19195	884	2192	2.477	1.309	Up	actin_binding_lim_protein_1	Not_available
1093	NVE17521	1403	3478	2.478	1.309	Up	epidermal_retinol_dehydrogenase_2-like	Not_available
1094	NVE23046	202	500	2.478	1.309	Up	Not_available	Not_available
1095	NVE25104	346	856	2.476	1.308	Up	Rho-related GTP-binding protein RhoU	Not_available
1096	NVE12522	200	496	2.474	1.307	Up	insulin_receptor_substrate_2-b-like	Not_available
1097	NVE9336	56	140	2.474	1.307	Up	mitochondrial_rrna_methyltransferase_1_homolog_(_cerevisiae)	Not_available
1098	NVE6025	425	1051	2.474	1.307	Up	Putative sodium-coupled neutral amino acid transporter 7	Not_available
1099	NVE25240	828	2047	2.472	1.306	Up	Receptor-type tyrosine-protein phosphatase delta	Not_available
1100	NVE652	3127	7717	2.468	1.303	Up	atp-binding_cassette_sub-family_g_member_1	Not_available
1101	NVE2090	392	966	2.466	1.302	Up	Mitrocomin	Not_available
1102	NVE1326	3753	9255	2.466	1.302	Up	coatomer_protein_subunit_beta_2_(beta_prime)	Not_available
1103	NVE11878	235	580	2.464	1.301	Up	dna-directed_rna_polymerase_i_subunit_rpa49-like	Not_available
1104	NVE6203	467	1149	2.462	1.3	Up	cystinosin_precursor	Not_available
1105	NVE14402	154	380	2.462	1.3	Up	Cholesterol 24-hydroxylase (CH24H) (EC 1.14.14.25) (Cytochrome P450 46A1)	Not_available
1106	NVE9691	133	327	2.461	1.299	Up	Not_available	Not_available
1107	NVE5091	69	170	2.453	1.294	Up	Not_available	Not_available
1108	NVE1088	820	2010	2.452	1.294	Up	Transient receptor potential cation channel subfamily V member 5	Not_available
1109	NVE25934	100	245	2.451	1.293	Up	Not_available	Not_available
1110	NVE171	3103	7604	2.451	1.293	Up	mitochondrial_uncoupling_protein_3	Not_available
1111	NVE22020	1305	3198	2.449	1.292	Up	Not_available	Not_available
1112	NVE21608	722	1767	2.448	1.292	Up	Serine/threonine-protein kinase 40	Not_available
1113	NVE17681	1266	3094	2.443	1.289	Up	cysteine_serine-rich_nuclear_protein_2	Not_available
1114	NVE12711	272	664	2.444	1.289	Up	BACSUtRNA nuclease WapA	Not_available
1115	NVE15707	156	380	2.443	1.288	Up	Not_available	Not_available
1116	NVE16899	386	942	2.439	1.286	Up	Tetratricopeptide repeat protein 28	Not_available
1117	NVE1942	182	444	2.436	1.284	Up	Not_available	Not_available
1118	NVE20408	862	2100	2.434	1.284	Up	histone-lysine_n-methyltransferase_ezh1-like	Not_available
1119	NVE24821	6759	16423	2.43	1.281	Up	Plastin-1	CALGL_Calglandulin
1120	NVE2113	230	559	2.427	1.279	Up	guanine_nucleotide_binding_protein_(g_protein)_alpha_activating_activity_polypeptide_o	Not_available
1121	NVE16475	302	733	2.423	1.277	Up	Protein sprouty homolog 2	Not_available
1122	NVE19510	2614	6326	2.42	1.275	Up	Serum response factor	Not_available
1123	NVE16461	1883	4545	2.414	1.272	Up	Otoancorin	Not_available
1124	NVE12609	576	1379	2.394	1.259	Up	Kremen protein 1 (Dickkopf receptor) (Kringle domain-containing transmembrane protein 1) (Kringle-containing protein marking the eye and the nose)	Not_available
1125	NVE18460	4551	10889	2.392	1.258	Up	MAP/microtubule affinity-regulating kinase 4	Not_available
1126	NVE1862	387	924	2.389	1.256	Up	Rho GTPase-activating protein 18	Not_available
1127	NVE6309	2189	5227	2.388	1.256	Up	coagulation_factor_v	FA5_Coagulation factor V
1128	NVE10386	826	1970	2.384	1.254	Up	carcinoembryonic_antigen-related_cell_adhesion_molecule_5	Not_available
1129	NVE23596	194	462	2.383	1.253	Up	methionyl-trna_mitochondrial	Not_available
1130	NVE1050	175	418	2.384	1.253	Up	Transient receptor potential cation channel subfamily A member 1	LCTA_Alpha-latrocrustotoxin-Lt1a (Fragment)
1131	NVE7079	628	1495	2.382	1.252	Up	microtubule-associated_protein_1_light_chain_3_alpha	Not_available
1132	NVE9757	234	557	2.381	1.251	Up	Not_available	Not_available
1133	NVE11733	518	1232	2.379	1.25	Up	Not_available	Not_available
1134	NVE16211	2730	6482	2.375	1.248	Up	Prosaposin	Not_available
1135	NVE25877	303	718	2.373	1.247	Up	fibroblast_growth_factor_receptor_homolog_1-like	Not_available
1136	NVE19165	176	416	2.363	1.24	Up	fibroblast_growth_factor_receptor	Not_available
1137	NVE25269	2273	5366	2.361	1.24	Up	cyclin-dependent_kinase_17	Not_available
1138	NVE2142	368	869	2.358	1.237	Up	Not_available	Not_available
1139	NVE3475	2138	5034	2.354	1.235	Up	Dystonin	Not_available
1140	NVE482	1473	3461	2.35	1.233	Up	eukaryotic_translation_initiation_factor_4e_member_3	Not_available
1141	NVE2072	409	961	2.349	1.232	Up	adenosine_receptor_a2b-like	Not_available
1142	NVE2425	620	1455	2.346	1.23	Up	Protein-methionine sulfoxide oxidase MICAL3	Not_available
1143	NVE9022	459	1076	2.343	1.228	Up	Ubiquitin carboxyl-terminal hydrolase 2	Not_available
1144	NVE25964	1085	2538	2.341	1.227	Up	Transmembrane and TPR repeat-containing protein 2	Not_available
1145	NVE8941	276	645	2.338	1.225	Up	Sepiapterin reductase	Not_available
1146	NVE21001	530	1240	2.338	1.225	Up	Vesicular integral-membrane protein VIP36	Not_available
1147	NVE13683	1388	3242	2.335	1.223	Up	Putative sodium-coupled neutral amino acid transporter 7	Not_available
1148	NVE9320	220	514	2.334	1.223	Up	Major facilitator superfamily domain-containing protein 12	Not_available
1149	NVE12608	340	793	2.332	1.222	Up	Not_available	Not_available
1150	NVE15525	575	1340	2.327	1.219	Up	deleted_in_malignant_brain_tumors_1	Not_available
1151	NVE19314	163	378	2.326	1.218	Up	Fibrillin-1 (MP340) [Cleaved into: Asprosin]	Venom prothrombin activator vestarin-D2
1152	NVE4128	1254	2915	2.325	1.217	Up	cdk5_and_abl1_enzyme_substrate_1	Not_available
1153	NVE1683	1266	2941	2.324	1.216	Up	Not_available	Not_available
1154	NVE9062	228	530	2.324	1.216	Up	ephrin_type-a_receptor_3_precursor	Not_available
1155	NVE3513	736	1710	2.322	1.215	Up	Not_available	Not_available
1156	NVE22360	383	887	2.319	1.213	Up	Not_available	Not_available
1157	NVE4498	420	974	2.317	1.212	Up	Bifunctional endoribonuclease and deubiquitinase ZC3H12A	Not_available
1158	NVE4696	651	1506	2.313	1.21	Up	COAA_DICDICoactosin	Not_available
1159	NVE3922	561	1297	2.311	1.208	Up	lysophosphatidylcholine_acyltransferase_2	Not_available
1160	NVE6115	194	449	2.309	1.207	Up	Neuronal acetylcholine receptor subunit alpha-3	Not_available
1161	NVE23573	428	988	2.308	1.207	Up	lysophosphatidic_acid_phosphatase_type_6	Not_available
1162	NVE5843	649	1499	2.309	1.207	Up	S-adenosylmethionine decarboxylase proenzyme	Not_available
1163	NVE13892	1014	2337	2.305	1.205	Up	Titin	Not_available
1164	NVE10713	548	1264	2.306	1.205	Up	Not_available	Not_available
1165	NVE4490	2629	6063	2.306	1.205	Up	cathepsin_z_precursor	Not_available
1166	NVE3967	193	444	2.301	1.203	Up	Beta-1,3-galactosyl-O-glycosyl-glycoprotein beta-1,6-N-acetylglucosaminyltransferase 3 (EC 2.4.1.102) (EC 2.4.1.150) (C2GnT-mucin type) (C2GnT-M) (Mucus-type core 2 beta-1,6-N-acetylglucosaminyltransferase)	Not_available
1167	NVE12604	7257	16693	2.301	1.202	Up	calcyphosin-like_protein	Not_available
1168	NVE18320	382	879	2.301	1.202	Up	Phosphatidylinositol 3,4,5-trisphosphate 5-phosphatase 2	Not_available
1169	NVE20959	851	1952	2.293	1.197	Up	dedicator_of_cytokinesis_protein_1	Not_available
1170	NVE21260	1567	3585	2.288	1.194	Up	chimerin_1	Not_available
1171	NVE3314	604	1382	2.287	1.194	Up	map_kinase-activated_protein_kinase_5	Not_available
1172	NVE9019	484	1108	2.285	1.192	Up	b-cell_lymphoma_3_protein	LITD_Delta-latroinsectotoxin-Lt1a
1173	NVE640	1067	2436	2.283	1.191	Up	choline-phosphate_cytidylyltransferase_b	Not_available
1174	NVE5937	352	803	2.282	1.19	Up	Ephrin-B2a	Not_available
1175	NVE2092	7442	16964	2.28	1.189	Up	bifunctional_protein_ncoat_isoform_1	Not_available
1176	NVE22417	549	1245	2.268	1.182	Up	kinesin-like_protein_kif16b_isoform_2	Not_available
1177	NVE5842	661	1499	2.268	1.181	Up	Not_available	Not_available
1178	NVE24379	542	1225	2.261	1.177	Up	Patched domain-containing protein 3	Not_available
1179	NVE13721	313	708	2.262	1.177	Up	Scavenger receptor cysteine-rich type 1 protein M160	Not_available
1180	NVE24521	928	2094	2.257	1.174	Up	MACFATranslation initiation factor eIF-2B subunit gamma	Not_available
1181	NVE976	537	1198	2.232	1.158	Up	Not_available	Not_available
1182	NVE23866	244	543	2.228	1.156	Up	mitochondrial_precursor	Not_available
1183	NVE20953	293	646	2.21	1.144	Up	CDK2-associated and cullin domain-containing protein 1	Not_available
1184	NVE19214	1498	3310	2.21	1.144	Up	cndp_dipeptidase_2_(metallopeptidase_m20_family)	Not_available
1185	NVE168	1171	2588	2.21	1.144	Up	cortactin	Not_available
1186	NVE14892	223	493	2.205	1.141	Up	Protein cordon-bleu	Not_available
1187	NVE4291	346	763	2.203	1.139	Up	Not_available	Not_available
1188	NVE8244	204	447	2.2	1.138	Up	Not_available	Not_available
1189	NVE19771	406	893	2.2	1.137	Up	band_-like_protein_5	Not_available
1190	NVE16751	997	2188	2.195	1.135	Up	member_ras_oncogene_family	Not_available
1191	NVE389	364	798	2.19	1.131	Up	AHClavaminate synthase-like protein At3g21360	Not_available
1192	NVE25231	232	507	2.18	1.125	Up	e3_ubiquitin-protein_ligase_arih2	Not_available
1193	NVE9596	373	814	2.18	1.124	Up	e3_ubiquitin-protein_ligase_dzip3	Not_available
1194	NVE807	1610	3500	2.174	1.121	Up	Vesicle-associated membrane protein-associated protein A	Not_available
1195	NVE7774	328	711	2.169	1.117	Up	formin_isoform_a	Not_available
1196	NVE17308	281	609	2.167	1.116	Up	Not_available	Not_available
1197	NVE22521	405	877	2.165	1.114	Up	integral_membrane_protein_gpr137b-like	Not_available
1198	NVE18266	1162	2505	2.156	1.108	Up	Not_available	Not_available
1199	NVE14719	417	899	2.154	1.107	Up	Not_available	Not_available
1200	NVE4525	861	1853	2.152	1.106	Up	Protein DD3-3	Not_available
1201	NVE26123	288	618	2.144	1.101	Up	myosin_va	Not_available
1202	NVE6239	418	891	2.134	1.094	Up	AHEquilibrative nucleotide transporter 8	Not_available
1203	NVE26028	517	1094	2.118	1.083	Up	Not_available	Not_available
1204	NVE16915	489	1033	2.115	1.08	Up	drebrin-like	Not_available
1205	NVE6675	381	800	2.101	1.071	Up	Not_available	Not_available
1206	NVE3560	467	970	2.079	1.056	Up	alpha-_-mannosylglycoprotein_6-beta-n-acetylglucosaminyltransferase_a	Not_available
1207	NVE18728	991	193	0.195	-2.358	Down	Not_available	Not_available
1208	NVE8234	3082	784	0.254	-1.975	Down	Pleckstrin homology domain-containing family G member 7	Not_available
1209	NVE16505	664	200	0.3	-1.735	Down	Not_available	Not_available
1210	NVE21760	738	112	0.152	-2.72	Down	RHIMPProtease inhibitor carrapatin	BITGAKunitz-type serine protease inhibitor bitisilin-1
1211	NVE4694	1397	239	0.171	-2.544	Down	Transketolase	Not_available
1212	NVE1278	565	131	0.232	-2.106	Down	Contactin-associated protein 1	Not_available
1213	NVE21614	656	260	0.397	-1.334	Down	Not_available	Not_available
1214	NVE9781	498	117	0.236	-2.086	Down	AMDB_XENLAPeptidyl-glycine alpha-amidating monooxygenase B	Not_available
1215	NVE16029	1475	658	0.446	-1.165	Down	Protein MON2 homolog	Not_available
1216	NVE1409	245	61	0.248	-2.009	Down	Not_available	Not_available
1217	NVE12837	1056	360	0.341	-1.553	Down	Not_available	Not_available
1218	NVE5701	356	143	0.402	-1.314	Down	Integral membrane protein GPR180 (Intimal thickness-related receptor)	Not_available
1219	NVE12628	1064	253	0.238	-2.071	Down	amiloride-sensitive_cation_channel_3	Not_available
1220	NVE23528	547	66	0.12	-3.059	Down	KCO5_ARATHTwo-pore potassium channel 5	Not_available
1221	NVE19551	494	170	0.344	-1.539	Down	alr-1	Not_available
1222	NVE25087	145	50	0.347	-1.529	Down	Not_available	Not_available
1223	NVE19503	6249	2109	0.337	-1.567	Down	adenylate_kinase_2	Not_available
1224	NVE2772	874	129	0.148	-2.756	Down	Polycystin-2	Not_available
1225	NVE4120	853	215	0.252	-1.987	Down	Not_available	Not_available
1226	NVE1089	870	199	0.229	-2.128	Down	Not_available	Not_available
1227	NVE2512	677	113	0.166	-2.588	Down	Potassium voltage-gated channel protein Shaw	Not_available
1228	NVE6925	10665	4806	0.451	-1.15	Down	Sodium/calcium exchanger 1	Not_available
1229	NVE23455	5290	1014	0.192	-2.382	Down	Xylosyltransferase oxt	Not_available
1230	NVE4583	931	232	0.249	-2.004	Down	Not_available	Not_available
1231	NVE22991	662	155	0.234	-2.098	Down	Protein sidekick-1	Not_available
1232	NVE3418	389	80	0.205	-2.285	Down	TLR1_DROMETachykinin-like peptides receptor 86C	Not_available
1233	NVE1796	770	211	0.274	-1.865	Down	Paired box protein Pax-6 (Fragment)	Not_available
1234	NVE20083	404	75	0.185	-2.431	Down	FUCL_ANGANFucolectin	Not_available
1235	NVE5590	1017	162	0.16	-2.645	Down	Proto-oncogene tyrosine-protein kinase receptor Ret	Not_available
1236	NVE6209	2236	456	0.204	-2.294	Down	Major facilitator superfamily domain-containing protein 6-A	Not_available
1237	NVE23198	498	143	0.286	-1.804	Down	carbohydrate_(n-acetylglucosamine_6-o)_sulfotransferase_4	Not_available
1238	NVE25329	439	103	0.235	-2.092	Down	HRH2_PONPYHistamine H2 receptor	Not_available
1239	NVE20628	5289	965	0.182	-2.455	Down	Striated muscle-specific serine/threonine-protein kinase	Not_available
1240	NVE23808	352	53	0.15	-2.733	Down	beta-_-n-acetyl-galactosaminyl_transferase_4	Not_available
1241	NVE25463	372	78	0.208	-2.262	Down	YUGO_BACSU potassium channel	Not_available
1242	NVE12964	1780	271	0.153	-2.711	Down	fez_family_zinc_finger_protein_2-like	Not_available
1243	NVE1342	2291	783	0.342	-1.549	Down	YEASTRas-related protein SEC4	Not_available
1244	NVE21609	1380	393	0.285	-1.812	Down	ONCKEL-rhamnose-binding lectin CSL2	Not_available
1245	NVE2190	1016	108	0.106	-3.238	Down	Not_available	Not_available
1246	NVE3130	639	147	0.23	-2.119	Down	Not_available	Not_available
1247	NVE10723	832	344	0.413	-1.277	Down	F-box only protein 21	Not_available
1248	NVE19121	312	71	0.226	-2.145	Down	myosin_light_chain_smooth_muscle	Not_available
1249	NVE20417	1576	622	0.395	-1.341	Down	EF-hand domain-containing family member B	Not_available
1250	NVE10860	238	65	0.271	-1.884	Down	PGFS_TRYBBProstaglandin F synthase	Not_available
1251	NVE4718	416	55	0.133	-2.913	Down	CO5A3_HUMANCollagen alpha-3(V) chain	Ryncolin-4
1252	NVE13389	386	147	0.382	-1.39	Down	Alpha-1,3-mannosyl-glycoprotein 4-beta-N-acetylglucosaminyltransferase C (EC 2.4.1.-) (EC 2.4.1.145) (N-acetylglucosaminyltransferase VI) (GnT-VI) (N-glycosyl-oligosaccharide-glycoprotein N-acetylglucosaminyltransferase IVc) (GnT-IVc) (N-acetylglucosaminyltransferase IVc) (UDP-N-acetylglucosamine: alpha-1,3-D-mannoside beta-1,4-N-acetylglucosaminyltransferase IVc)	Not_available
1253	NVE12948	942	166	0.176	-2.506	Down	Receptor-type tyrosine-protein phosphatase S	Not_available
1254	NVE11262	1093	422	0.386	-1.372	Down	Tetraspanin-31	Not_available
1255	NVE23166	683	262	0.383	-1.385	Down	Synaptotagmin-16	Not_available
1256	NVE11094	278	114	0.41	-1.286	Down	Protein HID1	Not_available
1257	NVE19426	502	161	0.321	-1.64	Down	gtp-binding_protein_ypt1	Not_available
1258	NVE10409	615	290	0.471	-1.085	Down	Somatostatin receptor type 4	Not_available
1259	NVE16498	6503	1576	0.242	-2.045	Down	Coadhesin (Fragment)	PN16_PHONIU24-ctenitoxin-Pn1a
1260	NVE198	134	52	0.387	-1.369	Down	Not_available	Not_available
1261	NVE6849	306	126	0.412	-1.279	Down	adenosine_3_-phospho_5_-phosphosulfate_transporter_1_precursor	Not_available
1262	NVE12927	1482	335	0.226	-2.144	Down	hyaluronan_and_proteoglycan_link_protein_3	SLA_GLOBLSnaclec mamushigin subunit alpha
1263	NVE20578	1193	291	0.244	-2.037	Down	Ras-associating and dilute domain-containing protein	Not_available
1264	NVE7961	684	175	0.257	-1.96	Down	na_ca_exchangers_family_member_(ncx-4)	Not_available
1265	NVE12224	1444	183	0.127	-2.98	Down	Not_available	Not_available
1266	NVE1927	339	53	0.158	-2.666	Down	Not_available	Not_available
1267	NVE24893	755	266	0.352	-1.507	Down	Not_available	Not_available
1268	NVE4012	6367	1336	0.21	-2.253	Down	Not_available	Not_available
1269	NVE3180	12063	3198	0.265	-1.915	Down	Cadherin EGF LAG seven-pass G-type receptor 2 (Flamingo homolog)	Not_available
1270	NVE9693	3729	968	0.26	-1.946	Down	Protein jagged-1b	Venom prothrombin activator vestarin-D2
1271	NVE19865	832	263	0.316	-1.663	Down	Prolyl 4-hydroxylase subunit alpha-2	Not_available
1272	NVE15728	263	109	0.414	-1.271	Down	Not_available	Not_available
1273	NVE25497	716	123	0.172	-2.542	Down	Not_available	Not_available
1274	NVE21012	276	104	0.378	-1.403	Down	tRNA pseudouridine synthase A, mitochondrial	Not_available
1275	NVE7549	20074	3945	0.197	-2.347	Down	immunoglobulin_g_binding_protein_a_precursor	Not_available
1276	NVE10806	3547	506	0.143	-2.81	Down	ORYSJProbable sodium/metabolite cotransporter BASS4, chloroplastic	Not_available
1277	NVE1974	4285	1184	0.276	-1.855	Down	mannose_receptor_c_type_1-like	Not_available
1278	NVE3615	468	63	0.136	-2.882	Down	DLRB2_BOVINDynein light chain roadblock-type 2	Not_available
1279	NVE19607	1290	213	0.165	-2.601	Down	Protein sidekick-1	Snake venom metalloproteinase-disintegrin-like mocarhagin
1280	NVE11250	328	58	0.179	-2.484	Down	alpha-_-mannosylglycoprotein_6-beta-n-acetylglucosaminyltransferase_a	Not_available
1281	NVE22880	904	398	0.44	-1.185	Down	Uncharacterized protein C7orf31	Not_available
1282	NVE9858	4825	779	0.162	-2.63	Down	HYDECLWamide neuropeptides	Not_available
1283	NVE6254	3433	1341	0.391	-1.356	Down	Voltage-dependent calcium channel type D subunit alpha-1	Not_available
1284	NVE21438	411	152	0.369	-1.437	Down	gamma-aminobutyric_acid_receptor_subunit_beta-1_isoform_1	Not_available
1285	NVE2056	590	161	0.274	-1.868	Down	Potassium voltage-gated channel protein Shal	Not_available
1286	NVE2790	281	73	0.26	-1.941	Down	golgi_integral_membrane_protein	Not_available
1287	NVE8897	1081	319	0.295	-1.759	Down	Protocadherin-like protein	Not_available
1288	NVE738	498	84	0.169	-2.566	Down	GP2_CANLFPancreatic secretory granule membrane major glyco GP2	Not_available
1289	NVE4115	253	87	0.345	-1.537	Down	espin	Delta-latroinsectotoxin-Lt1a
1290	NVE24803	1740	584	0.335	-1.576	Down	Not_available	Not_available
1291	NVE15920	36418	4485	0.123	-3.022	Down	Uncharacterized skeletal organic matrix protein 5	Not_available
1292	NVE19358	2377	925	0.389	-1.362	Down	gaba-gated_chloride_channel	Not_available
1293	NVE4101	306	88	0.287	-1.803	Down	Not_available	Not_available
1294	NVE25759	880	177	0.202	-2.31	Down	Not_available	Not_available
1295	NVE8963	316	125	0.394	-1.345	Down	UDP-N-acetylglucosamine transporter	Not_available
1296	NVE7685	236	50	0.212	-2.241	Down	Not_available	Not_available
1297	NVE572	706	147	0.209	-2.258	Down	nitric_oxide_synthase	Not_available
1298	NVE20015	7800	1545	0.198	-2.336	Down	Histone-lysine N-methyltransferase, H3 lysine-36 specific (EC 2.1.1.43) (SET domain-containing protein 2)	Not_available
1299	NVE7817	469	84	0.18	-2.475	Down	ANGJAFucolectin-1	Not_available
1300	NVE6755	510	104	0.204	-2.291	Down	Not_available	Not_available
1301	NVE4103	285	114	0.398	-1.329	Down	acetoacetyl-_synthetase	Not_available
1302	NVE8257	1781	568	0.319	-1.648	Down	dna_damage-regulated_autophagy_modulator_protein_2	Not_available
1303	NVE15742	893	81	0.09	-3.469	Down	Not_available	Not_available
1304	NVE4175	656	158	0.241	-2.053	Down	cnidarian_egg_lectin_isoform_b	Not_available
1305	NVE798	303	136	0.449	-1.156	Down	calcium-responsive_transactivator	Not_available
1306	NVE26182	409	152	0.373	-1.422	Down	Not_available	Not_available
1307	NVE4767	414	161	0.39	-1.358	Down	Not_available	Not_available
1308	NVE13827	434	73	0.167	-2.578	Down	Not_available	Not_available
1309	NVE20868	3642	699	0.192	-2.382	Down	Chondroitin sulfate ABC exolyase (EC 4.2.2.21) (Chondroitin ABC exoeliminase) (Chondroitin ABC lyase II) (Chondroitin sulfate ABC lyase II) (ChS ABC lyase II) (Chondroitinase ABC II) (cABC II) (Exochondroitinase ABC)	Not_available
1310	NVE25074	2636	746	0.283	-1.822	Down	Not_available	Not_available
1311	NVE11983	591	147	0.249	-2.003	Down	guanine_nucleotide-binding_protein_g_g_g_subunit_gamma-12-like	Not_available
1312	NVE429	2379	532	0.224	-2.161	Down	Not_available	Not_available
1313	NVE24791	200	60	0.302	-1.729	Down	Not_available	Not_available
1314	NVE21547	753	102	0.135	-2.887	Down	neuronal_acetylcholine_receptor_subunit_alpha-7-like	Not_available
1315	NVE19203	7363	1154	0.157	-2.673	Down	gelsolin-like_protein_2-like	Not_available
1316	NVE14282	341	93	0.273	-1.873	Down	natriuretic_peptide_receptor_1-like	Not_available
1317	NVE23932	5233	842	0.161	-2.636	Down	endo-b-_-glucanase	Not_available
1318	NVE8073	332	51	0.154	-2.695	Down	CTP5C_RATContactin-associated like 5-3	Not_available
1319	NVE21	734	158	0.216	-2.212	Down	espin	Alpha-latroinsectotoxin-Lt1a
1320	NVE11586	686	119	0.173	-2.529	Down	Lactadherin (MFGM) (Milk fat globule-EGF factor 8) (MFG-E8) (O-acetyl GD3 ganglioside synthase) (AGS) (SED1)	Venom prothrombin activator omicarin-C non-catalytic subunit
1321	NVE21254	925	188	0.204	-2.297	Down	Pentraxin-4	Not_available
1322	NVE16867	10672	1739	0.163	-2.618	Down	Not_available	Not_available
1323	NVE2418	903	144	0.159	-2.653	Down	latrophilin_isoform_cra_h	Not_available
1324	NVE15495	379	66	0.174	-2.525	Down	Not_available	Not_available
1325	NVE24955	693	288	0.416	-1.267	Down	Not_available	Not_available
1326	NVE11468	642	190	0.295	-1.759	Down	Synaptotagmin-like protein 5	Not_available
1327	NVE10940	244	55	0.227	-2.139	Down	g_protein-coupled_receptor_133	Not_available
1328	NVE2712	1151	185	0.161	-2.638	Down	YARLIProtein BTN1	Not_available
1329	NVE5677	2222	714	0.322	-1.637	Down	Not_available	Not_available
1330	NVE7731	1319	221	0.168	-2.574	Down	Transcription factor RFX4	Not_available
1331	NVE25280	300	131	0.437	-1.196	Down	Transmembrane prolyl 4-hydroxylase	Not_available
1332	NVE6470	294	63	0.214	-2.221	Down	Not_available	Not_available
1333	NVE4438	3712	604	0.163	-2.619	Down	Protein eyes shut	Not_available
1334	NVE25009	4714	2008	0.426	-1.231	Down	cytosolic_5_-nucleotidase_iii-like	Not_available
1335	NVE22971	530	180	0.339	-1.562	Down	Vesicular inhibitory amino acid transporter	Not_available
1336	NVE5521	330	139	0.423	-1.243	Down	U3 small nucleolar RNA-associated protein 18 homolog	Not_available
1337	NVE3003	583	93	0.16	-2.642	Down	Tachykinin-like peptides receptor 86C	Not_available
1338	NVE221	22773	8783	0.386	-1.375	Down	calumenin	RCN2V_Reticulocalbin-2
1339	NVE1484	1683	299	0.178	-2.494	Down	Tachykinin-like peptides receptor 99D	Not_available
1340	NVE11744	755	142	0.188	-2.408	Down	golgi_integral_membrane_protein	Not_available
1341	NVE7852	469	75	0.161	-2.637	Down	fibrinogen_c_domain-containing_protein_1	Ryncolin-4
1342	NVE4951	4093	534	0.131	-2.938	Down	fer-1-like_myoferlin_(_elegans)	Not_available
1343	NVE3648	1762	705	0.4	-1.32	Down	mitogen-activated_protein_kinase_kinase_kinase_12	Not_available
1344	NVE5902	1051	302	0.288	-1.797	Down	adp-ribosylation_factor_1	Not_available
1345	NVE8254	10729	3599	0.335	-1.576	Down	cadherin_egf_lag_seven-pass_g-type_receptor_1	Not_available
1346	NVE19031	180	53	0.296	-1.758	Down	Not_available	Not_available
1347	NVE8332	866	190	0.22	-2.186	Down	calmodulin	_Calglandulin
1348	NVE22503	1070	420	0.393	-1.347	Down	Polypeptide N-acetylgalactosaminyltransferase 2	Not_available
1349	NVE1991	1305	513	0.393	-1.347	Down	Carnitine O-palmitoyltransferase 1, liver isoform	Not_available
1350	NVE11416	2544	959	0.377	-1.407	Down	cg5976	QPCT_BOIDEGlutaminyl-peptide cyclotransferase
1351	NVE8517	840	221	0.263	-1.926	Down	Not_available	Not_available
1352	NVE656	438	119	0.271	-1.882	Down	LIMPOOcellar opsin	Not_available
1353	NVE20358	1066	127	0.119	-3.074	Down	GF-like repeat and discoidin I-like domain-containing protein 3	Venom prothrombin activator pseutarin-C non-catalytic subunit
1354	NVE15020	1625	296	0.182	-2.458	Down	Polycystin-1	Not_available
1355	NVE24603	1031	183	0.178	-2.49	Down	Not_available	Not_available
1356	NVE22008	2239	500	0.224	-2.16	Down	Potassium voltage-gated channel subfamily H member 6	Not_available
1357	NVE17099	452	90	0.2	-2.325	Down	Neuropilin-1	Venom prothrombin activator omicarin-C non-catalytic subunit
1358	NVE18052	212	82	0.387	-1.369	Down	SDK1_MOUSE sidekick-1	Not_available
1359	NVE5615	282	55	0.195	-2.359	Down	MFGM_RATLactadherin	Venom prothrombin activator pseutarin-C non-catalytic subunit
1360	NVE8675	309	61	0.197	-2.343	Down	Not_available	Not_available
1361	NVE11583	13738	1707	0.124	-3.009	Down	glutamate_metabotropic_4	Not_available
1362	NVE7196	820	302	0.367	-1.444	Down	Sodium channel protein 60E	Not_available
1363	NVE9165	1269	472	0.372	-1.425	Down	CVHN1Replicase polyprotein 1a	Not_available
1364	NVE301	2225	600	0.27	-1.89	Down	RUN and FYVE domain-containing protein 4	Not_available
1365	NVE774	960	387	0.404	-1.308	Down	Not_available	Not_available
1366	NVE4726	1906	608	0.319	-1.649	Down	neuronal_calcium_sensor_1	Not_available
1367	NVE6618	239	50	0.211	-2.245	Down	NMDE1_PANTRGlutamate receptor NMDA 2A	Not_available
1368	NVE17846	709	186	0.262	-1.932	Down	Glutamate carboxypeptidase 2	Not_available
1369	NVE22258	514	229	0.447	-1.163	Down	dystonin-like_isoform_3	Not_available
1370	NVE21954	5926	765	0.129	-2.953	Down	Not_available	Not_available
1371	NVE16489	1195	211	0.176	-2.502	Down	Adhesion G-protein coupled receptor D1	Not_available
1372	NVE12763	254	91	0.356	-1.491	Down	map_microtubule_affinity-regulating_kinase_3	Not_available
1373	NVE17700	803	276	0.343	-1.542	Down	Coagulation factor V	Venom prothrombin activator pseutarin-C non-catalytic subunit
1374	NVE8199	1987	331	0.167	-2.586	Down	gata_binding_protein_isoform_cra_a	Not_available
1375	NVE8404	332	87	0.263	-1.926	Down	Not_available	Not_available
1376	NVE1389	50123	5039	0.101	-3.314	Down	hemicentin_1	Not_available
1377	NVE20327	615	96	0.156	-2.682	Down	Not_available	Not_available
1378	NVE23413	4694	1941	0.414	-1.274	Down	lysine-specific_histone_demethylase_1a-like	OXLA_CRODML-amino acid oxidase Cdc18 (Fragment)
1379	NVE24488	6761	2348	0.347	-1.526	Down	Not_available	Not_available
1380	NVE2333	806	129	0.16	-2.642	Down	Stabilin-1	Not_available
1381	NVE20158	518	139	0.267	-1.904	Down	dopamine_d1_beta_receptor	Not_available
1382	NVE7859	4114	951	0.231	-2.113	Down	Not_available	Not_available
1383	NVE24830	555	225	0.406	-1.301	Down	CUB and peptidase domain-containing protein 1 (Fragment)	BLTX_BLABRBlarina toxin
1384	NVE16500	13497	2996	0.222	-2.172	Down	von Willebrand factor D and EGF domain-containing protein	GIG1_STIGIOMEGA-stichotoxin-Sgt1a
1385	NVE11833	965	202	0.209	-2.255	Down	Protocadherin Fat 4	Not_available
1386	NVE7778	2003	365	0.182	-2.456	Down	Protein FAM181B	Not_available
1387	NVE1308	568	218	0.384	-1.38	Down	Probable cationic amino acid transporter	Not_available
1388	NVE21321	312	59	0.19	-2.399	Down	XLRS1_MOUSERetinoschisin	Venom prothrombin activator pseutarin-C non-catalytic subunit
1389	NVE25204	701	227	0.323	-1.629	Down	Potassium voltage-gated channel protein Shaw	Not_available
1390	NVE17677	2065	515	0.25	-2.003	Down	e3_ubiquitin-protein_ligase_pdzrn3	Not_available
1391	NVE17131	594	205	0.345	-1.537	Down	carbohydrate_sulfotransferase_3	Not_available
1392	NVE16355	769	231	0.301	-1.734	Down	Not_available	Not_available
1393	NVE25858	17775	2442	0.137	-2.864	Down	ALK tyrosine kinase receptor (EC 2.7.10.1) (Anaplastic lymphoma kinase) (CD antigen CD246)	Not_available
1394	NVE25859	2047	359	0.175	-2.512	Down	Not_available	Not_available
1395	NVE1672	303	53	0.173	-2.533	Down	Not_available	Not_available
1396	NVE22771	317	124	0.391	-1.356	Down	endothelin_converting_enzyme_1	NEP_Neprilysin-1
1397	NVE3611	587	181	0.307	-1.702	Down	Not_available	Not_available
1398	NVE9672	274	73	0.268	-1.898	Down	von Willebrand factor type EGF and pentraxin domain-containing 1	Venom prothrombin activator vestarin-D1
1399	NVE21890	1119	313	0.28	-1.838	Down	Not_available	Not_available
1400	NVE12346	608	206	0.338	-1.566	Down	homeobox_protein_six3	Not_available
1401	NVE699	464	178	0.384	-1.381	Down	SEC14-like protein 2	Not_available
1402	NVE4418	317	72	0.226	-2.147	Down	Not_available	Not_available
1403	NVE23174	263	91	0.345	-1.536	Down	Not_available	Not_available
1404	NVE8655	2332	443	0.19	-2.394	Down	EGF-like repeat and discoidin I-like domain-containing protein 3 (Developmentally-regulated endothelial cell locus 1 protein) (Integrin-binding protein DEL1)	Venom prothrombin activator oscutarin-C non-catalytic subunit
1405	NVE7128	1359	333	0.245	-2.03	Down	Myb-like protein G	Not_available
1406	NVE2769	721	126	0.175	-2.514	Down	Not_available	Not_available
1407	NVE1376	448	97	0.217	-2.204	Down	AHBranched-chain-amino-acid aminotransferase-like protein 2	Not_available
1408	NVE6677	3654	859	0.235	-2.089	Down	cd151_antigen	Not_available
1409	NVE3819	1699	801	0.472	-1.085	Down	Testis, prostate and placenta-expressed protein	Not_available
1410	NVE2131	2064	282	0.137	-2.868	Down	Zinc finger protein 233	Not_available
1411	NVE18948	426	195	0.458	-1.126	Down	ARTBCUncharacterized secreted protein ARB	Not_available
1412	NVE5347	3030	1181	0.39	-1.359	Down	Ras-specific guanine nucleotide-releasing factor 1	Not_available
1413	NVE2632	390	166	0.427	-1.229	Down	Tubulin polyglutamylase TTLL4	Not_available
1414	NVE16448	8174	2290	0.28	-1.836	Down	Arylsulfatase I	Not_available
1415	NVE7805	1151	182	0.159	-2.656	Down	Not_available	Not_available
1416	NVE4640	300	69	0.23	-2.118	Down	cytosolic_phospholipase_a2	Not_available
1417	NVE25359	683	213	0.312	-1.679	Down	Not_available	Not_available
1418	NVE17834	1078	153	0.142	-2.818	Down	Uncharacterized protein DDB	Not_available
1419	NVE25266	2622	725	0.277	-1.854	Down	Protein btn-1	Not_available
1420	NVE12128	3919	786	0.201	-2.318	Down	Papilin	Not_available
1421	NVE14363	1116	212	0.191	-2.39	Down	Neuronal pentraxin-1 (NP1) (Neuronal pentraxin I) (NP-I)	Not_available
1422	NVE19197	24918	3900	0.157	-2.676	Down	Not_available	Not_available
1423	NVE5849	684	105	0.154	-2.699	Down	Not_available	Not_available
1424	NVE16837	12033	4383	0.364	-1.457	Down	Protein CBFA2T2	Not_available
1425	NVE6773	1354	256	0.189	-2.405	Down	del-1_precursor	Coagulation factor V
1426	NVE19721	2248	255	0.113	-3.142	Down	Transcription factor 15	Not_available
1427	NVE24201	17589	4231	0.241	-2.056	Down	PARLITubulin alpha-1 chain	Not_available
1428	NVE11315	392	97	0.248	-2.012	Down	Not_available	Not_available
1429	NVE7861	3853	1018	0.264	-1.92	Down	Not_available	Not_available
1430	NVE3349	1483	413	0.278	-1.846	Down	Protein spire homolog 1	Not_available
1431	NVE9926	434	112	0.258	-1.953	Down	monocarboxylate_transporter_14-like	Not_available
1432	NVE20996	975	208	0.213	-2.229	Down	homeobox_protein_emx1	Not_available
1433	NVE10853	1680	451	0.269	-1.896	Down	SUBDOCalmodulin	_Calglandulin
1434	NVE10600	7885	1535	0.195	-2.36	Down	glycine_alpha_1	Not_available
1435	NVE10515	318	65	0.204	-2.296	Down	Not_available	Not_available
1436	NVE7824	907	366	0.403	-1.312	Down	branched-chain-amino-acid_cytosolic	Not_available
1437	NVE26059	16977	4108	0.242	-2.047	Down	SCO-spondin	Not_available
1438	NVE23203	1353	582	0.43	-1.217	Down	Transmembrane emp24 domain-containing protein 10	Not_available
1439	NVE18870	2764	780	0.282	-1.826	Down	Protein eva-1 homolog C	Not_available
1440	NVE19553	335	105	0.313	-1.674	Down	Small subunit processome component 20 homolog	Not_available
1441	NVE23327	380	93	0.244	-2.036	Down	YEASTProtein PRY1	VA5_VESMAVenom allergen 5
1442	NVE971	362	153	0.422	-1.246	Down	Not_available	Not_available
1443	NVE23476	621	175	0.282	-1.827	Down	E3 ubiquitin-protein ligase TRIM41 (EC 6.3.2.-) (Tripartite motif-containing protein 41)	Not_available
1444	NVE23165	6031	1521	0.252	-1.987	Down	Synaptotagmin-16	Not_available
1445	NVE13213	10684	2093	0.196	-2.352	Down	Not_available	Not_available
1446	NVE10899	13735	2424	0.176	-2.502	Down	Secretagogin	Not_available
1447	NVE5702	214	74	0.344	-1.54	Down	dtdp-d-glucose_-dehydratase	Not_available
1448	NVE16531	4299	1273	0.296	-1.756	Down	Sodium- and chloride-dependent GABA transporter 1	Not_available
1449	NVE23284	1414	282	0.2	-2.324	Down	Uncharacterized skeletal organic matrix protein 5	Not_available
1450	NVE13468	763	154	0.202	-2.304	Down	glutamate_receptor_delta-1_subunit-like	Not_available
1451	NVE25496	15822	4838	0.306	-1.709	Down	Polycystic kidney disease protein 1-like 2	Not_available
1452	NVE15786	766	187	0.245	-2.03	Down	Not_available	Not_available
1453	NVE6232	1290	168	0.13	-2.944	Down	Polycystic kidney disease protein 1-like 2	Not_available
1454	NVE6500	2320	1122	0.483	-1.048	Down	Not_available	Not_available
1455	NVE5835	9007	3102	0.344	-1.538	Down	Brefeldin A-inhibited guanine nucleotide-exchange protein 3 (ARFGEF family member 3)	Not_available
1456	NVE5192	821	234	0.285	-1.809	Down	Beta-2 adrenergic receptor (Beta-2 adrenoreceptor) (Beta-2 adrenoceptor)	Not_available
1457	NVE5966	282	52	0.185	-2.434	Down	gamma-aminobutyric_acid_(gaba-a)_subunit_beta_2	Not_available
1458	NVE8454	240	65	0.27	-1.889	Down	class_c_metabotropic_glutamate-like_g-protein_coupled_receptor	Not_available
1459	NVE14459	301	64	0.212	-2.236	Down	Not_available	Not_available
1460	NVE23300	795	157	0.197	-2.34	Down	Lactadherin (MFGM) (Milk fat globule-EGF factor 8) (MFG-E8) (O-acetyl GD3 ganglioside synthase) (AGS) (SED1)	Venom prothrombin activator oscutarin-C non-catalytic subunit
1461	NVE20132	1668	309	0.185	-2.432	Down	F-box only protein 41	Not_available
1462	NVE6394	10643	1443	0.136	-2.882	Down	cytoplasmic_actin	Not_available
1463	NVE15813	10016	4223	0.422	-1.246	Down	neuronal_migration_protein_doublecortin_isoform_a	Not_available
1464	NVE23943	4130	977	0.236	-2.081	Down	Orexin receptor type 2	Not_available
1465	NVE1519	178	52	0.294	-1.766	Down	beta-_-n-acetyl-galactosaminyl_transferase_4	Not_available
1466	NVE2234	2786	1147	0.412	-1.281	Down	neuroendocrine_convertase_1	Not_available
1467	NVE1489	822	223	0.271	-1.882	Down	Ficolin-3 (Collagen/fibrinogen domain-containing lectin 3 p35) (Collagen/fibrinogen domain-containing protein 3) (Hakata antigen)	Not_available
1468	NVE7129	1332	349	0.262	-1.931	Down	Synaptotagmin-9	Not_available
1469	NVE14159	559	106	0.19	-2.395	Down	Pentraxin-4	Not_available
1470	NVE24202	1032	340	0.33	-1.601	Down	PARLITubulin alpha-1 chain	Not_available
1471	NVE11299	1752	463	0.265	-1.918	Down	Armadillo repeat-containing protein 4	Not_available
1472	NVE14802	4130	521	0.126	-2.985	Down	Not_available	Not_available
1473	NVE1149	3158	317	0.101	-3.314	Down	neuronal_acetylcholine_receptor_subunit_alpha-7-like	Not_available
1474	NVE6276	402	52	0.129	-2.951	Down	Not_available	Not_available
1475	NVE12183	1063	258	0.243	-2.041	Down	LYMSTG-protein coupled receptor GRL101	Venom prothrombin activator oscutarin-C non-catalytic subunit
1476	NVE22310	253	95	0.377	-1.409	Down	Not_available	Not_available
1477	NVE13145	1421	643	0.453	-1.143	Down	Protein fem-1 homolog C	Alpha-latrotoxin-Lt1a
1478	NVE13122	2488	928	0.373	-1.423	Down	E3 ubiquitin-protein ligase RNF220	Not_available
1479	NVE18708	265	72	0.271	-1.883	Down	Collagen alpha-2(I) chain (Alpha-2 type I collagen)	Not_available
1480	NVE3825	11963	1854	0.155	-2.69	Down	Not_available	Not_available
1481	NVE15990	8232	1462	0.178	-2.493	Down	Not_available	Not_available
1482	NVE16494	3232	450	0.139	-2.844	Down	Polycystic kidney disease protein 1-like 2	Not_available
1483	NVE6437	189	66	0.35	-1.515	Down	Not_available	Not_available
1484	NVE23315	1988	657	0.331	-1.596	Down	Zinc finger protein 75D	Not_available
1485	NVE23705	345	78	0.227	-2.137	Down	Not_available	Not_available
1486	NVE6012	1355	609	0.45	-1.153	Down	dual_specificity_tyrosine-phosphorylation-regulated_kinase_4-like	Not_available
1487	NVE18435	789	99	0.125	-2.994	Down	Not_available	Not_available
1488	NVE21164	465	98	0.21	-2.249	Down	Potassium channel subfamily K member 9	Not_available
1489	NVE9564	172	69	0.401	-1.317	Down	carnitine_o-acetyltransferase	Not_available
1490	NVE21953	2901	348	0.12	-3.056	Down	Not_available	Not_available
1491	NVE9414	279	115	0.411	-1.284	Down	Sodium/bile acid cotransporter 7	Not_available
1492	NVE7106	518	140	0.271	-1.884	Down	doublesex_and_mab-3_related_transcription_factor_5	Not_available
1493	NVE5123	595	116	0.196	-2.354	Down	Transmembrane protein 198	Not_available
1494	NVE9191	303	102	0.337	-1.57	Down	Not_available	Not_available
1495	NVE11809	580	242	0.417	-1.262	Down	Gastrin/cholecystokinin type B receptor	Not_available
1496	NVE4762	420	74	0.176	-2.504	Down	multidrug_resistance-associated_protein_4	Not_available
1497	NVE7645	657	141	0.214	-2.222	Down	Alpha-1A adrenergic receptor	Not_available
1498	NVE4822	1060	277	0.262	-1.933	Down	Gamma-aminobutyric acid receptor subunit beta-3 (GABA(A) receptor subunit beta-3)	Not_available
1499	NVE2018	884	259	0.293	-1.773	Down	Not_available	Not_available
1500	NVE23779	568	233	0.41	-1.286	Down	isoform_c	Not_available
1501	NVE1263	1960	455	0.232	-2.108	Down	Voltage-dependent calcium channel type A subunit alpha-1	Not_available
1502	NVE18149	800	143	0.178	-2.488	Down	Adhesion G-protein coupled receptor D1 (G-protein coupled receptor 133)	Not_available
1503	NVE4606	1981	236	0.119	-3.073	Down	Not_available	Not_available
1504	NVE11448	995	292	0.293	-1.77	Down	Not_available	Not_available
1505	NVE14848	1121	430	0.383	-1.383	Down	mannose-1-phosphate_guanyltransferase_alpha-a	Not_available
1506	NVE18491	1583	410	0.259	-1.951	Down	Not_available	Not_available
1507	NVE2213	3499	377	0.108	-3.215	Down	Galanin receptor type 2	Not_available
1508	NVE14460	484	169	0.349	-1.519	Down	Gamma-aminobutyric acid receptor subunit beta (GABA(A) receptor)	Not_available
1509	NVE14770	198	56	0.281	-1.831	Down	Not_available	Not_available
1510	NVE18036	233	69	0.298	-1.746	Down	Not_available	Not_available
1511	NVE21816	1312	169	0.129	-2.952	Down	Uncharacterized skeletal organic matrix protein 5	Not_available
1512	NVE16067	219	55	0.249	-2.006	Down	Not_available	Not_available
1513	NVE18511	323	124	0.383	-1.386	Down	Protein odr-4 homolog	Not_available
1514	NVE6288	206	65	0.316	-1.66	Down	Not_available	Not_available
1515	NVE2283	434	124	0.286	-1.805	Down	Adenosine receptor A2a	Not_available
1516	NVE19864	465	130	0.278	-1.847	Down	Prolyl 4-hydroxylase subunit alpha-1	Not_available
1517	NVE5945	596	184	0.309	-1.693	Down	Hemicentin-1 (Fibulin-6) (FIBL-6)	Venom prothrombin activator pseutarin-C catalytic subunit
1518	NVE183	360	110	0.307	-1.706	Down	Not_available	Not_available
1519	NVE15023	4855	1072	0.221	-2.179	Down	Polycystic kidney disease protein 1-like 2	Not_available
1520	NVE21248	598	98	0.165	-2.602	Down	Potassium voltage-gated channel subfamily A member 10	Not_available
1521	NVE17098	1010	454	0.45	-1.152	Down	f-box_wd-repeat	Not_available
1522	NVE6638	2012	790	0.392	-1.349	Down	Not_available	Not_available
1523	NVE23188	1857	427	0.23	-2.119	Down	Synaptotagmin-7	Not_available
1524	NVE11585	1130	169	0.15	-2.739	Down	EGF-like repeat and discoidin I-like domain-containing protein 3 (Developmentally-regulated endothelial cell locus 1 protein) (Integrin-binding protein DEL1)	Venom prothrombin activator oscutarin-C non-catalytic subunit
1525	NVE925	15842	4340	0.274	-1.868	Down	calmodulin-like_3	_Calglandulin
1526	NVE25236	683	87	0.128	-2.969	Down	Not_available	Not_available
1527	NVE8247	880	295	0.335	-1.578	Down	Ankyrin repeat domain-containing protein 50	Alpha-latroinsectotoxin-Lt1a
1528	NVE22769	1353	231	0.171	-2.546	Down	filamin_a	Not_available
1529	NVE4255	375	88	0.236	-2.086	Down	Not_available	Not_available
1530	NVE23972	2294	906	0.395	-1.34	Down	guanine_nucleotide-binding_protein_subunit_gamma-e	Not_available
1531	NVE8232	5993	1535	0.256	-1.965	Down	Not_available	Not_available
1532	NVE15926	454	118	0.26	-1.941	Down	LOTJAGlutathione gamma-glutamylcysteinyltransferase 2	Not_available
1533	NVE1109	1971	739	0.375	-1.416	Down	cyclopropane-fatty-acyl-phospholipid_synthase	Not_available
1534	NVE18978	321	124	0.388	-1.365	Down	Not_available	Not_available
1535	NVE9510	2601	443	0.17	-2.554	Down	Polycystic kidney disease protein 1-like 2	Venom prothrombin activator oscutarin-C non-catalytic subunit
1536	NVE13027	3315	603	0.182	-2.458	Down	E3 ubiquitin-protein ligase TRIM71	Not_available
1537	NVE8090	548	127	0.231	-2.116	Down	MAM and LDL-receptor class A domain-containing protein 2 (Fragment)	Not_available
1538	NVE22301	3479	1092	0.314	-1.671	Down	Not_available	Not_available
1539	NVE24095	519	138	0.265	-1.916	Down	Polycystic kidney disease protein 1-like 2	Not_available
1540	NVE7567	1422	652	0.459	-1.124	Down	Protein ANKUB1	LATHAAlpha-latrotoxin-Lh1a
1541	NVE7833	7458	1029	0.138	-2.857	Down	Dermatopontin (Tyrosine-rich acidic matrix protein) (TRAMP)	Not_available
1542	NVE1248	611	206	0.337	-1.569	Down	cub_domain_containing_protein_2	Not_available
1543	NVE5655	399	124	0.31	-1.687	Down	PR domain zinc finger protein 12	Not_available
1544	NVE25684	425	77	0.18	-2.472	Down	amiloride-sensitive_cation_channel_neuronal-like	Not_available
1545	NVE4682	3689	925	0.251	-1.995	Down	Endophilin-A3	Not_available
1546	NVE2134	308	105	0.341	-1.55	Down	Not_available	Not_available
1547	NVE10272	3391	626	0.185	-2.438	Down	down_syndrome_cell_adhesion_molecule_like_1	Not_available
1548	NVE12378	513	141	0.274	-1.866	Down	E3 ubiquitin-protein ligase TRIM71	Not_available
1549	NVE10704	1568	681	0.435	-1.203	Down	Not_available	Not_available
1550	NVE3647	672	134	0.199	-2.326	Down	g-protein_coupled_octopamine	Not_available
1551	NVE9231	5510	1953	0.355	-1.496	Down	Not_available	Not_available
1552	NVE34	253	78	0.309	-1.693	Down	Not_available	Not_available
1553	NVE25328	494	76	0.155	-2.693	Down	Not_available	Not_available
1554	NVE8031	694	240	0.347	-1.529	Down	Not_available	Not_available
1555	NVE13180	1378	342	0.248	-2.01	Down	Not_available	Not_available
1556	NVE12988	3211	1139	0.355	-1.495	Down	TNF receptor-associated factor 4	Not_available
1557	NVE14917	9037	1202	0.133	-2.91	Down	Peptidyl-prolyl cis-trans isomerase FKBP14	Not_available
1558	NVE7958	270	53	0.196	-2.351	Down	Not_available	Not_available
1559	NVE3256	601	199	0.331	-1.594	Down	Putative methyltransferase NSUN6	Not_available
1560	NVE18704	2676	745	0.278	-1.845	Down	Lactadherin	Venom prothrombin activator pseutarin-C non-catalytic subunit
1561	NVE2428	1423	152	0.107	-3.227	Down	Not_available	Not_available
1562	NVE24831	2337	1039	0.445	-1.17	Down	delta-12_oleate_desaturase	Not_available
1563	NVE4031	624	217	0.348	-1.522	Down	gamma-aminobutyric_acid_receptor_subunit_beta-4-like	Not_available
1564	NVE4941	431	103	0.24	-2.06	Down	nhl_repeat_containing_protein	Not_available
1565	NVE25962	334	137	0.41	-1.287	Down	deoxyribose-phosphate_aldolase	Not_available
1566	NVE10719	4725	529	0.112	-3.16	Down	Not_available	Not_available
1567	NVE8922	1969	557	0.283	-1.822	Down	Solute carrier family 12 member 8	Not_available
1568	NVE7065	44242	5160	0.117	-3.1	Down	Hemicentin-1 (Fibulin-6) (FIBL-6)	Not_available
1569	NVE7568	461	132	0.286	-1.808	Down	a-kinase_anchor_protein_mitochondrial_precursor	Not_available
1570	NVE4901	383	54	0.141	-2.826	Down	HAAF_LIMPOHemagglutinin amebocyte aggregation factor	Not_available
1571	NVE15193	969	389	0.401	-1.318	Down	leucine-rich_repeat_kinase	Not_available
1572	NVE7195	968	298	0.307	-1.703	Down	HETBLSodium channel protein 1 brain	Not_available
1573	NVE9190	278	73	0.263	-1.926	Down	Not_available	Not_available
1574	NVE6942	741	122	0.165	-2.597	Down	Transmembrane protease serine 6	NOTSCVenom prothrombin activator notecarin-D2
1575	NVE3912	48221	7058	0.146	-2.772	Down	myosin_light_polypeptide_6	_Calglandulin
1576	NVE8676	951	167	0.176	-2.506	Down	Not_available	Not_available
1577	NVE13402	727	188	0.26	-1.945	Down	Probable G-protein coupled receptor 83	Not_available
1578	NVE14868	1769	726	0.411	-1.284	Down	Polycystic kidney disease protein 1-like 2	Not_available
1579	NVE3208	269	76	0.282	-1.824	Down	Not_available	Not_available
1580	NVE25127	2052	563	0.274	-1.866	Down	beta-_-n-acetyl-galactosaminyl_transferase_4	Not_available
1581	NVE26179	594	97	0.164	-2.607	Down	Not_available	HASHEAugerpeptide hhe9.2
1582	NVE2389	321	74	0.23	-2.122	Down	NR2E3_BOVINPhotoreceptor-specific nuclear receptor	Not_available
1583	NVE5882	1353	286	0.211	-2.243	Down	A disintegrin and metalloproteinase with thrombospondin motifs 16 (ADAM-TS 16) (ADAM-TS16) (ADAMTS-16) (EC 3.4.24.-)	VM3KL_NAJATZinc metalloproteinase-disintegrin-like kaouthiagin-like
1584	NVE1307	2652	559	0.211	-2.245	Down	Synaptotagmin-14	Not_available
1585	NVE8442	629	244	0.388	-1.365	Down	Not_available	Not_available
1586	NVE11459	326	72	0.223	-2.166	Down	Not_available	Not_available
1587	NVE17049	39866	5565	0.14	-2.841	Down	Myophilin	Not_available
1588	NVE14182	441	120	0.273	-1.875	Down	natriuretic_peptide_receptor_a_guanylate_cyclase_a_(atrionatriuretic_peptide_receptor_a)	Not_available
1589	NVE12101	2405	565	0.235	-2.09	Down	Not_available	Not_available
1590	NVE13685	70693	8486	0.12	-3.058	Down	Not_available	Not_available
1591	NVE25196	315	135	0.428	-1.224	Down	centrosomal_protein_of_78_kda	Not_available
1592	NVE16308	7383	1747	0.237	-2.079	Down	gelsolin-like_protein_2-like	Not_available
1593	NVE11718	1487	324	0.218	-2.198	Down	GS homeobox 1	Not_available
1594	NVE3612	1151	231	0.201	-2.315	Down	Receptor-type tyrosine-protein phosphatase F	Not_available
1595	NVE15888	297	78	0.263	-1.928	Down	Not_available	Not_available
1596	NVE23605	647	142	0.219	-2.19	Down	Protocadherin Fat 4	Not_available
1597	NVE22740	159	64	0.404	-1.308	Down	Not_available	Not_available
1598	NVE8047	1227	370	0.302	-1.729	Down	Neuronal acetylcholine receptor subunit alpha-7	Not_available
1599	NVE16877	1319	498	0.378	-1.404	Down	Not_available	Not_available
1600	NVE12302	450	155	0.343	-1.545	Down	GAS2-like protein 1	Not_available
1601	NVE23814	951	439	0.461	-1.116	Down	low_affinity_cationic_amino_acid_transporter_2-like	Not_available
1602	NVE14803	5190	638	0.123	-3.023	Down	Not_available	Not_available
1603	NVE1093	233	80	0.345	-1.537	Down	WDR18_HUMANWD repeat-containing 18	Not_available
1604	NVE10099	7706	2060	0.267	-1.903	Down	A disintegrin and metalloproteinase with thrombospondin motifs 18 (ADAM-TS 18) (ADAM-TS18) (ADAMTS-18) (EC 3.4.24.-)	Zinc metalloproteinase/disintegrin-like HR1a
1605	NVE11531	3318	726	0.219	-2.191	Down	fez_family_zinc_finger_protein_2	Not_available
1606	NVE1292	7254	2294	0.316	-1.661	Down	activated_cdc42_kinase_1	Not_available
1607	NVE8093	643	182	0.283	-1.822	Down	mam_domain-containing_glycosylphosphatidylinositol_anchor_protein_1	Not_available
1608	NVE17753	231	70	0.304	-1.717	Down	Not_available	Not_available
1609	NVE5908	1430	437	0.306	-1.709	Down	Neuropeptide Y receptor (NPY-R) (PR4 receptor) (RYamide receptor)	Not_available
1610	NVE13894	5344	2081	0.389	-1.361	Down	Not_available	Not_available
1611	NVE14922	662	205	0.311	-1.687	Down	Peptide-N(4)-(N-acetyl-beta-glucosaminyl)asparagine amidase	Not_available
1612	NVE4207	750	197	0.263	-1.928	Down	GTPase activating protein 1 (OsGAP1) (G-protein binding protein 1) (OsGPBP1)	Not_available
1613	NVE18160	277	70	0.254	-1.979	Down	nk_homeobox_7	Not_available
1614	NVE1817	3001	1206	0.402	-1.315	Down	calcium_voltage-_alpha2_delta_subunit_3	Not_available
1615	NVE6107	1301	300	0.231	-2.116	Down	Serine/threonine-protein kinase pim-3	Not_available
1616	NVE8149	2016	455	0.226	-2.147	Down	DNA damage-regulated autophagy modulator protein 2	Not_available
1617	NVE23070	399	65	0.162	-2.623	Down	Not_available	Not_available
1618	NVE13770	1117	361	0.324	-1.628	Down	antigen_p97_(melanoma_associated)_identified_by_monoclonal_antibodies_and	Not_available
1619	NVE24477	467	173	0.371	-1.43	Down	dep_domain-containing_protein_1b	Not_available
1620	NVE19079	721	300	0.416	-1.266	Down	Major facilitator superfamily domain-containing protein 6	Not_available
1621	NVE7246	683	103	0.152	-2.718	Down	Not_available	Not_available
1622	NVE25813	322	116	0.362	-1.466	Down	glutaminyl-peptide_cyclotransferase	GLOBLGlutaminyl-peptide cyclotransferase
1623	NVE7616	1148	259	0.226	-2.144	Down	ca-_isoform_b	Not_available
1624	NVE8772	876	359	0.411	-1.284	Down	Uncharacterized protein KIAA0513	Not_available
1625	NVE23946	904	216	0.24	-2.061	Down	Leucine-rich repeat-containing protein 15	Not_available
1626	NVE1411	12354	2506	0.203	-2.302	Down	Protein IWS1 homolog	Not_available
1627	NVE20962	2013	813	0.404	-1.307	Down	myc_protein	Not_available
1628	NVE23857	1519	624	0.411	-1.283	Down	Not_available	Not_available
1629	NVE4860	16627	4233	0.255	-1.974	Down	Polycystic kidney disease protein 1-like 2	Venom prothrombin activator omicarin-C non-catalytic subunit
1630	NVE11879	163	54	0.33	-1.599	Down	Not_available	Not_available
1631	NVE13149	283	75	0.266	-1.909	Down	Not_available	Not_available
1632	NVE24414	8253	3393	0.411	-1.282	Down	Tektin-1	Not_available
1633	NVE25933	432518	56481	0.131	-2.937	Down	Thrombospondin-2	Not_available
1634	NVE357	656	98	0.149	-2.749	Down	PK1L2_MOUSEPolycystic kidney disease 1-like 2	Not_available
1635	NVE4829	597	237	0.397	-1.332	Down	forkhead_box_protein_k1	Not_available
1636	NVE1988	229	68	0.297	-1.752	Down	ankyrin_repeat_domain-containing_protein_34b-like	Not_available
1637	NVE2334	925	149	0.161	-2.634	Down	Lymphatic vessel endothelial hyaluronic acid receptor 1 (LYVE-1) (Cell surface retention sequence-binding protein 1) (CRSBP-1) (Extracellular link domain-containing protein 1)	Snaclec subunit A
1638	NVE20740	563	249	0.441	-1.18	Down	AHProtein REDUCED WALL ACETYLATION 2	Not_available
1639	NVE2450	208	54	0.258	-1.955	Down	USOM5_ACRMIUncharacterized skeletal organic matrix 5	Not_available
1640	NVE2130	410	147	0.358	-1.481	Down	Beta-2 adrenergic receptor	Not_available
1641	NVE4111	2079	719	0.346	-1.533	Down	MYTEDPhosphoenolpyruvate phosphomutase	Not_available
1642	NVE7860	7390	2589	0.35	-1.513	Down	Not_available	Not_available
1643	NVE17666	2021	380	0.188	-2.411	Down	Major facilitator superfamily domain-containing protein 6	Not_available
1644	NVE3447	988	456	0.461	-1.117	Down	WD repeat-containing protein 66	Not_available
1645	NVE22053	979	325	0.332	-1.59	Down	caveolin_1	Not_available
1646	NVE3353	6910	1742	0.252	-1.988	Down	Serine/threonine-protein phosphatase 6 regulatory ankyrin repeat subunit A	Alpha-latroinsectotoxin-Lt1a
1647	NVE24622	5949	1115	0.188	-2.415	Down	Not_available	Not_available
1648	NVE3316	389	125	0.321	-1.641	Down	Not_available	Not_available
1649	NVE11987	447	92	0.204	-2.29	Down	TM11D_HUMANTransmembrane protease serine 11D	OVenom prothrombin activator porpharin-D
1650	NVE4602	5752	1472	0.256	-1.966	Down	Not_available	Not_available
1651	NVE12084	1461	260	0.178	-2.491	Down	neuropeptide_ff_receptor_1	Not_available
1652	NVE8527	920	310	0.338	-1.567	Down	Not_available	Not_available
1653	NVE8944	1180	546	0.462	-1.114	Down	Probable E3 ubiquitin-protein ligase RNF217	Not_available
1654	NVE16501	1026	240	0.234	-2.094	Down	kunitz_and_ntr_domain-containing_protein_2_precursor	VKT3B_ACTEQPI-actitoxin-Aeq3b
1655	NVE16541	783	120	0.154	-2.701	Down	beta-_-n-acetyl-galactosaminyl_transferase_4	Not_available
1656	NVE18951	559	231	0.413	-1.274	Down	Not_available	Not_available
1657	NVE11524	314	50	0.161	-2.635	Down	Not_available	Not_available
1658	NVE5959	204	75	0.37	-1.436	Down	Not_available	Not_available
1659	NVE18679	309	102	0.329	-1.605	Down	Transcription factor HES-1	Not_available
1660	NVE22770	265	99	0.373	-1.422	Down	endothelin-converting_enzyme_1-like	NEP_Neprilysin-1
1661	NVE10579	522	129	0.247	-2.019	Down	Probable G-protein coupled receptor 151 protein	Not_available
1662	NVE20964	598	211	0.353	-1.503	Down	cellular_myelocytomatosis_oncogene	Not_available
1663	NVE613	188	57	0.303	-1.721	Down	homeobox_protein	Not_available
1664	NVE12045	414	172	0.415	-1.268	Down	Not_available	Not_available
1665	NVE19064	999	190	0.19	-2.393	Down	beta-_-n-acetyl-galactosaminyl_transferase_4	Not_available
1666	NVE134	345	143	0.416	-1.267	Down	Sorting nexin-16	Not_available
1667	NVE18383	529	166	0.313	-1.674	Down	Not_available	Not_available
1668	NVE17020	324	85	0.264	-1.921	Down	calcium_binding_egf_domain_protein	Venom prothrombin activator pseutarin-C non-catalytic subunit
1669	NVE3713	422	155	0.367	-1.444	Down	Disks large homolog 5 (Discs large protein P-dlg) (Placenta and prostate DLG)	Not_available
1670	NVE1157	1278	538	0.421	-1.247	Down	Gamma-aminobutyric acid type B receptor subunit 2 (GABA-B receptor 2) (GABA-B-R2) (GABA-BR2) (GABABR2) (Gb2) (G-protein coupled receptor 51)	Not_available
1671	NVE26094	1088	311	0.286	-1.805	Down	Glutamate receptor 1 (GluR-1) (AMPA-selective glutamate receptor 1) (GluR-A) (GluR-K1) (Glutamate receptor ionotropic, AMPA 1) (GluA1)	Not_available
1672	NVE8535	817	295	0.361	-1.469	Down	Not_available	Not_available
1673	NVE443	651	204	0.314	-1.673	Down	AMBTIExcitatory amino acid transporter 1	Not_available
1674	NVE427	3215	458	0.143	-2.811	Down	Transcription factor RFX4	Not_available
1675	NVE12038	681	105	0.155	-2.693	Down	Not_available	Not_available
1676	NVE16639	761	184	0.242	-2.047	Down	growth_factor_independent_1b	Not_available
1677	mOrange2	12167	3831	0.315	-1.667	Down	Not_available	Not_available
1678	NVE2324	290	53	0.185	-2.438	Down	fibrinogen_c_domain-containing_protein_1-like	Ryncolin-4
1679	NVE8536	576	168	0.292	-1.776	Down	Not_available	Not_available
1680	NVE21952	5160	594	0.115	-3.117	Down	Uncharacterized skeletal organic matrix protein 5	Not_available
1681	NVE4968	4526	1740	0.384	-1.379	Down	eh_domain_binding_protein_1-like_1	Not_available
1682	NVE22421	431	171	0.398	-1.329	Down	Tetratricopeptide repeat protein 8	Not_available
1683	NVE26	5775	1702	0.295	-1.762	Down	latrophilin-1_precursor	Not_available
1684	NVE15346	1162	407	0.35	-1.516	Down	SET and MYND domain-containing protein 4	Not_available
1685	NVE11318	564	140	0.248	-2.014	Down	Not_available	Not_available
1686	NVE19605	363	64	0.176	-2.503	Down	SCN1_HETBLSodium channel 1 brain	Not_available
1687	NVE13977	491	154	0.313	-1.674	Down	Sodium leak channel non-selective protein	Not_available
1688	NVE23891	510	107	0.21	-2.253	Down	Not_available	Not_available
1689	NVE16294	1591	586	0.369	-1.44	Down	kelch-like_protein_20	Not_available
1690	NVE12749	4553	1507	0.331	-1.595	Down	TNF receptor-associated factor 4	Not_available
1691	NVE12956	597	142	0.239	-2.066	Down	von Willebrand factor D and EGF domain-containing protein	Not_available
1692	NVE12089	1377	278	0.202	-2.308	Down	Protein fem-1 homolog B	LATHAAlpha-latrotoxin-Lh1a
1693	NVE1636	1014	383	0.378	-1.404	Down	Uncharacterized protein C9orf135	Not_available
1694	NVE1150	261	54	0.206	-2.276	Down	fibrillin_1	Not_available
1695	NVE23210	449	147	0.328	-1.608	Down	e3_ubiquitin-protein_ligase_trim9_isoform_1	STXB_SYNHOStonustoxin subunit beta
1696	NVE1857	3035	469	0.155	-2.693	Down	Sushi, von Willebrand factor type A, EGF and pentraxin domain-containing protein 1	Coagulation factor X
1697	NVE12478	258	51	0.2	-2.324	Down	FBCDA_XENLAFibrinogen C domain-containing 1-A	Ryncolin-4
1698	NVE8534	1614	351	0.217	-2.203	Down	Not_available	Not_available
1699	NVE12152	838	190	0.227	-2.137	Down	HETBLSodium channel protein 1 brain	Not_available
1700	NVE6163	416	156	0.374	-1.418	Down	Not_available	Not_available
1701	NVE24039	801	156	0.195	-2.36	Down	gamma-aminobutyric_acid_rho_3	Not_available
1702	NVE17615	186	54	0.288	-1.797	Down	Not_available	Not_available
1703	NVE24141	418	190	0.455	-1.135	Down	Protein ST7 homolog	Not_available
1704	NVE16632	505	178	0.352	-1.505	Down	autosomal_recessive_31	Not_available
1705	NVE6125	6574	1221	0.186	-2.429	Down	Not_available	Not_available
1706	NVE19155	12812	3605	0.281	-1.829	Down	Myotrophin	Alpha-latroinsectotoxin-Lt1a
1707	NVE8910	416	96	0.23	-2.12	Down	fibrinogen_c_domain-containing_protein_1-like	Ryncolin-4
1708	NVE24750	661	285	0.431	-1.216	Down	Not_available	Not_available
1709	NVE21249	1708	221	0.13	-2.946	Down	Protein sidekick-1	Veficolin-1
1710	NVE20919	512	167	0.326	-1.616	Down	Calmodulin	_Calglandulin
1711	NVE6960	1058	362	0.342	-1.548	Down	Trans-L-3-hydroxyproline dehydratase	Not_available
1712	NVE20899	279	92	0.329	-1.604	Down	nkx1-like_transcription_factor	Not_available
1713	NVE3725	1326	471	0.355	-1.495	Down	endothelin-converting_enzyme_2	Neprilysin-1
1714	NVE22904	150	50	0.333	-1.586	Down	Not_available	Not_available
1715	NVE21446	431	124	0.289	-1.79	Down	homeobox_protein_orthopedia-like	Not_available
1716	NVE15551	409	150	0.368	-1.442	Down	Synaptotagmin-6	Not_available
1717	NVE1725	27760	4201	0.151	-2.724	Down	Tropomyosin alpha-4 chain	Not_available
1718	NVE4950	2807	684	0.244	-2.037	Down	fer-1-like_myoferlin_(_elegans)	Not_available
1719	NVE19940	304	97	0.319	-1.649	Down	Not_available	Not_available
1720	NVE12158	3851	952	0.247	-2.016	Down	Sodium/calcium exchanger 3	Not_available
1721	NVE8200	1152	146	0.127	-2.982	Down	Not_available	Not_available
1722	NVE4421	1040	377	0.363	-1.462	Down	Protein unc-45 homolog B	Not_available
1723	NVE9486	6812	1249	0.183	-2.447	Down	isoform_q	Not_available
1724	NVE5520	4399	637	0.145	-2.788	Down	Fibrillin-2	Not_available
1725	NVE22998	957	280	0.293	-1.771	Down	Alpha-N-acetyl-neuraminyl-2,3-beta-galactosyl-1,3-N-acetyl-galactosaminide alpha-2,6-sialyltransferase	Not_available
1726	NVE4231	883	275	0.312	-1.682	Down	Polypeptide N-acetylgalactosaminyltransferase 1	Not_available
1727	NVE10924	458	124	0.271	-1.881	Down	D(5)-like dopamine receptor	Not_available
1728	NVE19928	1052	476	0.453	-1.143	Down	methylcrotonoyl-_carboxylase_beta_mitochondrial-like	Not_available
1729	NVE12159	628	100	0.158	-2.659	Down	Not_available	Not_available
1730	NVE6940	1115	407	0.365	-1.452	Down	Protein dispatched	Not_available
1731	NVE18685	602	91	0.151	-2.729	Down	Two pore potassium channel protein sup-9	Not_available
1732	NVE24862	174	57	0.328	-1.607	Down	Not_available	Not_available
1733	NVE13467	759	177	0.234	-2.097	Down	Glutamate receptor 2 (GluR-2) (AMPA-selective glutamate receptor 2) (GluR-B) (GluR-K2) (Glutamate receptor ionotropic, AMPA 2) (GluA2)	Not_available
1734	NVE3736	3983	775	0.195	-2.362	Down	von Willebrand factor A domain-containing protein 5B1	Not_available
1735	NVE1520	351	128	0.364	-1.458	Down	Not_available	Not_available
1736	NVE8763	4094	1611	0.394	-1.345	Down	Not_available	Not_available
1737	NVE21815	16009	1939	0.121	-3.045	Down	Uncharacterized skeletal organic matrix protein 5	Not_available
1738	NVE25757	397	92	0.232	-2.109	Down	Not_available	Not_available
1739	NVE15666	1742	432	0.248	-2.01	Down	Not_available	Not_available
1740	NVE20160	69659	11957	0.172	-2.542	Down	myosin_regulatory_light_chain_smooth_muscle_isoform	Not_available
1741	NVE24123	422	175	0.415	-1.268	Down	Y381_RICFE ankyrin repeat RF_0381	Alpha-latrocrustotoxin-Lt1a
1742	NVE3754	2078	693	0.333	-1.584	Down	multiple_coagulation_factor_deficiency_protein_2_isoform_a_precursor	Not_available
1743	NVE12493	10825	3374	0.312	-1.682	Down	Marginal zone B- and B1-cell-specific protein	Not_available
1744	NVE5749	1494	449	0.301	-1.733	Down	Synaptojanin-2-binding protein	Not_available
1745	NVE17235	10413	2134	0.205	-2.286	Down	Not_available	Not_available
1746	NVE6552	713	200	0.281	-1.832	Down	Not_available	Not_available
1747	NVE478	757	147	0.195	-2.36	Down	Not_available	Not_available
1748	NVE14295	258	79	0.305	-1.713	Down	Not_available	Not_available
1749	NVE1645	1436	155	0.108	-3.211	Down	giant_fibre_isoform_e	Not_available
1750	NVE1882	1425	188	0.132	-2.92	Down	Lactadherin (BP47) (Components 15/16) (MFGM) (MGP57/53) (Milk fat globule-EGF factor 8) (MFG-E8) (PAS-6/PAS-7 glycoprotein) (SED1) (Sperm surface protein SP47)	Venom prothrombin activator oscutarin-C non-catalytic subunit
1751	NVE17328	5497	1490	0.271	-1.884	Down	Not_available	Not_available
1752	NVE12674	397	93	0.235	-2.088	Down	Not_available	Not_available
1753	NVE6895	725	193	0.266	-1.91	Down	e3_ubiquitin-protein_ligase_nrdp1	Not_available
1754	NVE24307	1425	459	0.322	-1.635	Down	Not_available	Not_available
1755	NVE4616	746	201	0.269	-1.895	Down	Not_available	Not_available
1756	NVE2192	2412	290	0.12	-3.056	Down	Not_available	Not_available
1757	NVE7822	13982	1962	0.14	-2.833	Down	cysteine_and_glycine-rich_protein_1	Not_available
1758	NVE1773	568	134	0.237	-2.079	Down	Not_available	Not_available
1759	NVE1254	955	218	0.228	-2.131	Down	ONCMYPotassium voltage-gated channel subfamily A member 2	Not_available
1760	NVE3261	317	69	0.218	-2.195	Down	Not_available	Not_available
1761	NVE19186	1049	439	0.419	-1.256	Down	Polycystic kidney disease protein 1-like 2	Not_available
1762	NVE25713	529	222	0.42	-1.253	Down	Not_available	Not_available
1763	NVE12918	5383	1109	0.206	-2.279	Down	Not_available	Not_available
1764	NVE12102	1036	218	0.21	-2.252	Down	Not_available	Not_available
1765	NVE24203	4448	922	0.207	-2.269	Down	neural_alfa2_tubulin	Not_available
1766	NVE17639	1169	517	0.442	-1.177	Down	Polypeptide N-acetylgalactosaminyltransferase 13	Not_available
1767	NVE13692	469	118	0.251	-1.995	Down	Not_available	Not_available
1768	NVE22856	2152	914	0.425	-1.235	Down	Protein disulfide-isomerase A5	Not_available
1769	NVE12187	277	75	0.271	-1.881	Down	Not_available	Not_available
1770	NVE8365	723	96	0.133	-2.908	Down	LEG_HELCRD-galactoside-specific lectin	Not_available
1771	NVE6622	1046	230	0.22	-2.185	Down	Not_available	Not_available
1772	NVE9048	1223	470	0.384	-1.38	Down	Cadherin EGF LAG seven-pass G-type receptor 3	Not_available
1773	NVE6700	363	80	0.219	-2.188	Down	Not_available	Not_available
1774	NVE18726	2889	439	0.152	-2.72	Down	Lactadherin	Coagulation factor V
1775	NVE16116	185	70	0.375	-1.415	Down	af184891_1equistatin_precursor	Not_available
1776	NVE5901	2556	429	0.168	-2.575	Down	Not_available	Not_available
1777	NVE15528	356	147	0.413	-1.276	Down	counting_factor_associated_protein_d-like	Not_available
1778	NVE21405	309	129	0.417	-1.262	Down	Transmembrane protein 180	Not_available
1779	NVE14122	1731	224	0.129	-2.952	Down	Polycystic kidney disease protein 1-like 2	Not_available
1780	NVE11645	2192	677	0.309	-1.695	Down	Not_available	Not_available
1781	NVE7066	786	99	0.126	-2.986	Down	Not_available	Not_available
1782	NVE2100	3838	1432	0.373	-1.423	Down	Thioredoxin domain-containing protein 12	Not_available
1783	NVE13535	685	166	0.243	-2.041	Down	gamma-aminobutyric_acid_receptor_subunit_rho-3-like	Not_available
1784	NVE8130	239	65	0.271	-1.882	Down	hippocalcin-like_protein_1	Not_available
1785	NVE20085	6273	1345	0.214	-2.221	Down	disintegrin_and_metalloproteinase_domain-containing_protein_12	Zinc metalloproteinase-disintegrin-like EoVMP2
1786	NVE2061	842	238	0.283	-1.82	Down	Uncharacterized skeletal organic matrix protein 8	Not_available
1787	NVE21834	3362	475	0.141	-2.823	Down	BTB and MATH domain-containing protein 47	Not_available
1788	NVE13306	591	105	0.178	-2.492	Down	ankyrin_repeat_domain_33b-like_isoform_1	Not_available
1789	NVE10244	1277	566	0.443	-1.173	Down	Uncharacterized protein C05D11.1	Not_available
1790	NVE830	378	81	0.216	-2.211	Down	contactin_associated_2	Coagulation factor X
1791	NVE5503	1444	321	0.222	-2.169	Down	glycerophosphoryl_diester_phosphodiesterase	Not_available
1792	NVE22741	8963	1735	0.194	-2.37	Down	Neurofilament heavy polypeptide	Not_available
1793	NVE10656	423	88	0.208	-2.265	Down	KLHDB_CULQUKelch diablo	Not_available
1794	NVE19042	622	152	0.245	-2.029	Down	gamma-aminobutyric_acid_type_b_receptor_subunit_2	Not_available
1795	NVE23470	184	58	0.318	-1.651	Down	Not_available	Not_available
1796	NVE18512	368	52	0.14	-2.832	Down	Not_available	Not_available
1797	NVE5483	216	59	0.273	-1.874	Down	Not_available	Not_available
1798	NVE11736	319	52	0.162	-2.627	Down	neuronal_acetylcholine_receptor_subunit_alpha-10-like	Not_available
1799	NVE2518	226	63	0.279	-1.839	Down	Not_available	Not_available
1800	NVE2906	609	147	0.241	-2.052	Down	Not_available	Not_available
1801	NVE14537	565	97	0.172	-2.543	Down	Not_available	Not_available
1802	NVE1391	91998	9627	0.105	-3.256	Down	Hemicentin-1 (Fibulin-6) (FIBL-6)	Not_available
1803	NVE18657	346	137	0.396	-1.338	Down	Not_available	Not_available
1804	NVE60	14957	3500	0.234	-2.095	Down	anoctamin-7	Not_available
1805	NVE7679	291	78	0.268	-1.897	Down	n_-(beta-n-acetylglucosaminyl)-l-asparaginase_isoform_2	Not_available
1806	NVE22072	869	155	0.179	-2.482	Down	Low-density lipoprotein receptor-related protein 12	Not_available
1807	NVE9684	230	95	0.412	-1.281	Down	fbp32_precursor	Not_available
1808	NVE19043	507	67	0.133	-2.913	Down	Not_available	Not_available
1809	NVE13853	845	370	0.438	-1.191	Down	PONPYHistamine H2 receptor	Not_available
1810	NVE15118	691	131	0.19	-2.394	Down	Dopamine D2-like receptor (DD2R)	Not_available
1811	NVE7350	829	144	0.173	-2.527	Down	5-hydroxytryptamine receptor 2A (5-HT-2) (5-HT-2A) (5-HT2A) (Serotonin receptor 2A)	Not_available
1812	NVE22433	448	151	0.338	-1.564	Down	Gelation factor	Not_available
1813	NVE18682	336	95	0.284	-1.816	Down	Not_available	Not_available
1814	NVE16357	502	119	0.238	-2.072	Down	Not_available	Not_available
1815	NVE19204	9205	1706	0.185	-2.431	Down	Severin	Not_available
1816	NVE24310	490	139	0.284	-1.814	Down	Not_available	Not_available
1817	NVE11808	180	57	0.314	-1.669	Down	Not_available	Not_available
1818	NVE22273	7139	1546	0.216	-2.208	Down	junctophilin_2	Not_available
1819	NVE13547	3000	1226	0.409	-1.291	Down	latrophilin-like_protein_2	Not_available
1820	NVE1410	333	98	0.293	-1.77	Down	Fibril-forming collagen alpha chain (Fragment)	Not_available
1821	NVE4634	813	100	0.123	-3.02	Down	Not_available	Not_available
1822	NVE17626	327	122	0.374	-1.421	Down	Not_available	Not_available
1823	NVE15192	2272	888	0.391	-1.355	Down	Leucine-rich repeat serine/threonine-protein kinase 1	Alpha-latrocrustotoxin-Lt1a
1824	NVE2129	289	88	0.303	-1.722	Down	HRH2_CANLFHistamine H2 receptor	Not_available
1825	NVE15464	789	133	0.169	-2.564	Down	Uncharacterized skeletal organic matrix protein 5	Venom prothrombin activator vestarin-D2
1826	NVE23788	1657	638	0.385	-1.378	Down	Not_available	Not_available
1827	NVE14086	2072	514	0.248	-2.011	Down	Ras-related and estrogen-regulated growth inhibitor	Not_available
1828	NVE7710	3311	372	0.112	-3.153	Down	Not_available	Not_available
1829	NVE1283	618	159	0.257	-1.958	Down	amiloride-sensitive_cation_channel_neuronal	Not_available
1830	NVE16437	771	223	0.29	-1.788	Down	calcium_transporter_2	Alpha-latroinsectotoxin-Lt1a
1831	NVE19005	196	53	0.268	-1.897	Down	Not_available	Not_available
1832	NVE12145	2529	256	0.101	-3.309	Down	nicotinic_acetylcholine_receptor_alpha_8_subunit	Not_available
1833	NVE10008	3172	1100	0.347	-1.528	Down	E3 ubiquitin-protein ligase TRIM71 (EC 6.3.2.-) (Protein lin-41 homolog) (Tripartite motif-containing protein 71)	Not_available
1834	NVE12731	3543	370	0.104	-3.261	Down	Not_available	Not_available
1835	NVE20069	2374	445	0.187	-2.416	Down	Protein sidekick-1	Not_available
1836	NVE7442	1019	195	0.191	-2.386	Down	Not_available	Not_available
1837	NVE25448	1800	684	0.38	-1.395	Down	Structural maintenance of chromosomes flexible hinge domain-containing protein 1	Not_available
1838	NVE18003	553	140	0.254	-1.98	Down	Not_available	Not_available
1839	NVE13074	3619	644	0.178	-2.49	Down	Major facilitator superfamily domain-containing protein 4A	Not_available
1840	NVE6266	755	160	0.211	-2.242	Down	natriuretic_peptide_receptor_a_guanylate_cyclase_a_(atrionatriuretic_peptide_receptor_a)	Not_available
1841	NVE5019	267	90	0.338	-1.565	Down	Not_available	Not_available
1842	NVE4009	323	106	0.328	-1.609	Down	Not_available	Not_available
1843	NVE735	369	77	0.208	-2.263	Down	CD59A_MOUSECD59A glyco	Not_available
1844	NVE17423	654	248	0.38	-1.397	Down	Not_available	Not_available
1845	NVE17760	1207	433	0.359	-1.478	Down	Tyrosine-protein phosphatase non-receptor type 13	Not_available
1846	NVE16064	319	101	0.318	-1.655	Down	Not_available	Not_available
1847	NVE633	376	95	0.255	-1.974	Down	Calmodulin-like protein 3	Not_available
1848	NVE24164	164763	19220	0.117	-3.1	Down	hemicentin_1	Not_available
1849	NVE16468	3173	477	0.15	-2.735	Down	Myoferlin	Not_available
1850	NVE9333	189	64	0.339	-1.561	Down	Not_available	Not_available
1851	NVE9860	206	76	0.368	-1.442	Down	alpha-_ulin_(catenin_vinculin_related)_family_member_(ctn-1)	Not_available
1852	NVE3296	634	135	0.214	-2.226	Down	Not_available	Not_available
1853	NVE24128	705	148	0.21	-2.255	Down	Protein-methionine sulfoxide oxidase MICAL3	Not_available
1854	NVE13155	497	177	0.355	-1.495	Down	Uncharacterized protein C1orf194 homolog	Not_available
1855	NVE13082	1263	464	0.368	-1.443	Down	Tctex1 domain-containing protein 1	Not_available
1856	NVE14221	7607	1903	0.25	-1.999	Down	Stereocilin	Not_available
1857	NVE19220	2508	999	0.399	-1.327	Down	Not_available	Not_available
1858	NVE14116	423	62	0.148	-2.756	Down	Not_available	Not_available
1859	NVE25756	1070	372	0.347	-1.527	Down	Potassium voltage-gated channel subfamily A member 1	Not_available
1860	NVE20468	288	114	0.396	-1.337	Down	b(_+)-type_amino_acid_transporter_1	Not_available
1861	NVE25785	245	54	0.222	-2.173	Down	MSHR_GALSEMelanocyte-stimulating hormone receptor	Not_available
1862	NVE14804	700	195	0.279	-1.842	Down	Not_available	Not_available
1863	NVE2713	921	404	0.439	-1.187	Down	PRKCA-binding protein	Not_available
1864	NVE8046	496	120	0.242	-2.048	Down	Neuronal acetylcholine receptor subunit alpha-6	Not_available
1865	NVE20750	329	80	0.244	-2.034	Down	Not_available	Not_available
1866	NVE9951	718	286	0.398	-1.33	Down	Not_available	Not_available
1867	NVE8294	1285	368	0.287	-1.802	Down	Sodium-dependent neutral amino acid transporter B(0)AT1	Not_available
1868	NVE2429	454	73	0.162	-2.628	Down	GP2_CANLFPancreatic secretory granule membrane major glyco GP2	SEPESSE-cephalotoxin
1869	NVE16493	973	133	0.136	-2.874	Down	Polycystin-1	Not_available
1870	NVE16872	11795	1355	0.115	-3.122	Down	isoform_cra_c	Not_available
1871	NVE24214	5106	1969	0.385	-1.375	Down	cryptochrome_1a	Not_available
1872	NVE5834	1303	594	0.456	-1.134	Down	Not_available	Not_available
1873	NVE2475	226	75	0.33	-1.598	Down	gaba-gated_ion_channel	Not_available
1874	NVE23855	254	78	0.307	-1.703	Down	neuronal_acetylcholine_receptor_subunit_alpha-7-like	Not_available
1875	NVE23971	1179	411	0.349	-1.519	Down	Not_available	Not_available
1876	NVE24302	695	159	0.23	-2.123	Down	c-jun-amino-terminal_kinase-interacting_protein_1-like	Not_available
1877	NVE19035	225	58	0.255	-1.97	Down	Not_available	Not_available
1878	NVE15650	230	73	0.316	-1.66	Down	Not_available	Not_available
1879	NVE8923	412	113	0.275	-1.865	Down	Not_available	Not_available
1880	NVE8441	671	260	0.387	-1.369	Down	Not_available	Not_available
1881	NVE4496	547	242	0.442	-1.176	Down	Polycomb group RING finger protein 5	Not_available
1882	NVE25306	180	75	0.418	-1.259	Down	CA087_HUMANUncharacterized protein C1orf87	Not_available
1883	NVE11835	461	102	0.221	-2.18	Down	Protocadherin Fat 4	Not_available
1884	NVE7447	1207	488	0.405	-1.305	Down	Not_available	Not_available
1885	NVE15380	1198	581	0.485	-1.045	Down	cytochrome_p450_4v2-like	Not_available
1886	NVE20762	325	127	0.393	-1.349	Down	kelch-like_protein_17	Not_available
1887	NVE4218	318	97	0.306	-1.71	Down	Tyrosine kinase receptor Cad96Ca	Not_available
1888	NVE21237	5206	824	0.158	-2.66	Down	Neuropilin-2	Venom prothrombin activator oscutarin-C non-catalytic subunit
1889	NVE17409	1005	305	0.304	-1.718	Down	Neuropeptide FF receptor 2	Not_available
1890	NVE21889	4149	1743	0.42	-1.251	Down	Aminopeptidase Ey	Not_available
1891	NVE10315	3855	522	0.135	-2.884	Down	Hemicentin-2	Not_available
1892	NVE17238	816	206	0.253	-1.98	Down	Collagen alpha-2(I) chain (Alpha-2 type I collagen)	Not_available
1893	NVE18912	734	154	0.21	-2.248	Down	Not_available	Not_available
1894	NVE25462	385	75	0.196	-2.351	Down	Not_available	Not_available
1895	NVE12481	307	63	0.207	-2.274	Down	FBCD1_MACFAFibrinogen C domain-containing 1	Ryncolin-1
1896	NVE18358	280	63	0.226	-2.147	Down	CNTP4_HUMANContactin-associated -like 4	Not_available
1897	NVE2094	348	83	0.24	-2.059	Down	SPA24_MOUSESpermatogenesis-associated 24	Not_available
1898	NVE24115	193	67	0.345	-1.536	Down	diacylglycerol_kinase_epsilon	Not_available
1899	NVE8163	42592	7297	0.171	-2.545	Down	Not_available	Not_available
1900	NVE10651	274	70	0.256	-1.968	Down	PRS23_HUMANSerine protease 23	Venom serine protease Bi-VSP
1901	NVE25237	251	107	0.427	-1.227	Down	EFHB_HUMANEF-hand domain-containing family member B	Not_available
1902	NVE6681	323	121	0.375	-1.414	Down	isopentenyl-diphosphate_delta-isomerase_1-like	Not_available
1903	NVE1117	268	111	0.415	-1.271	Down	kelch-like_protein_20	Not_available
1904	NVE11248	1170	193	0.165	-2.599	Down	AERPEVoltage-gated potassium channel	Not_available
1905	NVE13039	853	320	0.375	-1.416	Down	Synaptotagmin-12	Not_available
1906	NVE644	1054	483	0.458	-1.126	Down	fibronectin_type_iii_domain-containing_protein_3b	Not_available
1907	NVE20666	2703	1137	0.421	-1.249	Down	diacylglycerol_kinase_beta	Not_available
1908	NVE9065	933	274	0.293	-1.77	Down	espin	Alpha-latroinsectotoxin-Lt1a
1909	NVE24616	675	110	0.162	-2.623	Down	Pancreatic secretory granule membrane major glycoprotein GP2	Not_available
1910	NVE24026	275	60	0.218	-2.196	Down	Not_available	Not_available
1911	NVE18270	579	117	0.202	-2.307	Down	milk_fat_globule-egf_factor_8_protein_precursor	Coagulation factor V
1912	NVE23919	578	73	0.126	-2.989	Down	Not_available	Ryncolin-3
1913	NVE3574	1389	522	0.376	-1.412	Down	Not_available	Not_available
1914	NVE25073	484	77	0.159	-2.654	Down	Not_available	Not_available
1915	NVE10406	403	79	0.195	-2.357	Down	USOM5_ACRMIUncharacterized skeletal organic matrix 5	Not_available
1916	NVE13514	285	115	0.406	-1.302	Down	Uncharacterized protein C17orf105 homolog	Not_available
1917	NVE13469	407	104	0.256	-1.966	Down	Not_available	Not_available
1918	NVE8900	876	270	0.309	-1.695	Down	Protocadherin Fat 4	Not_available
1919	NVE1230	318	112	0.352	-1.507	Down	Molybdate-anion transporter	Not_available
1920	NVE4253	368	118	0.322	-1.636	Down	Not_available	Not_available
1921	NVE5497	2546	1033	0.406	-1.301	Down	Not_available	Not_available
1922	NVE4766	3203	1293	0.404	-1.309	Down	CRIGRPhosphatidylserine decarboxylase proenzyme, mitochondrial	Not_available
1923	NVE8637	1041	251	0.241	-2.055	Down	Vesicular inhibitory amino acid transporter	Not_available
1924	NVE1923	2439	1113	0.456	-1.133	Down	integrator_complex_subunit_1	FCNV1_Ryncolin-1
1925	NVE11295	957	213	0.222	-2.169	Down	Protein O-linked-mannose beta-1,2-N-acetylglucosaminyltransferase 1	Not_available
1926	NVE2876	122889	28596	0.233	-2.103	Down	cytoplasmic_1	Not_available
1927	NVE10127	1174	141	0.12	-3.053	Down	fer1l3_protein	Not_available
1928	NVE197	451	176	0.39	-1.358	Down	Not_available	Not_available
1929	NVE3613	1050	235	0.224	-2.159	Down	Protein sidekick-2	Not_available
1930	NVE10098	6312	1679	0.266	-1.911	Down	a_disintegrin_and_metalloproteinase_with_thrombospondin_motifs_6	Not_available
1931	NVE26195	777	185	0.238	-2.071	Down	forkhead_box_protein_b1	Not_available
1932	NVE13492	210	59	0.279	-1.841	Down	Not_available	Not_available
1933	NVE3755	2321	678	0.292	-1.776	Down	Not_available	Not_available
1934	NVE1390	21210	2423	0.114	-3.13	Down	Not_available	Not_available
1935	NVE19345	246	51	0.208	-2.269	Down	calmodulin	Calglandulin
1936	NVE19726	1551	431	0.278	-1.847	Down	Organic cation transporter protein	Not_available
1937	NVE26198	238	91	0.384	-1.379	Down	Not_available	Not_available
1938	NVE15552	2201	353	0.161	-2.639	Down	Synaptotagmin-1	Not_available
1939	NVE3537	737	122	0.166	-2.589	Down	Contactin-associated protein like 5-3 (Cell recognition molecule Caspr5-3) (Cell recognition molecule Caspr5c) (Contactin-associated protein-like 5c)	Not_available
1940	NVE11317	1263	273	0.216	-2.212	Down	Adhesion G-protein coupled receptor D1	Not_available
1941	NVE23892	389	74	0.19	-2.399	Down	Not_available	Not_available
1942	NVE23132	1089	131	0.12	-3.06	Down	Receptor-type tyrosine-protein phosphatase delta	Not_available
1943	NVE24983	381	66	0.175	-2.517	Down	e3_ubiquitin-protein_ligase_trim9_isoform_1	Not_available
1944	NVE988	412	119	0.288	-1.794	Down	Neurogenic locus notch homolog protein 2 (Notch 2) (Motch B) [Cleaved into: Notch 2 extracellular truncation; Notch 2 intracellular domain]	Venom prothrombin activator vestarin-D2
1945	NVE21647	833	125	0.151	-2.729	Down	CANAXSaccharopine dehydrogenase [NAD(+), L-lysine-forming]	Not_available
1946	NVE3410	6141	1359	0.221	-2.175	Down	neuropilin_2	Venom prothrombin activator pseutarin-C non-catalytic subunit
1947	NVE11360	1801	206	0.114	-3.132	Down	ZP domain-containing protein	LWaprin-Enh1
1948	NVE1996	1949	631	0.324	-1.626	Down	calmodulin_3b_(phosphorylase_delta)	CALGL_BOTINCalglandulin
1949	NVE20918	3115	901	0.289	-1.79	Down	Not_available	Not_available
1950	NVE20100	567	170	0.3	-1.736	Down	Not_available	Not_available
1951	NVE15517	1739	583	0.335	-1.576	Down	gamma-glutamyltransferase_isoform_cra_a	Not_available
1952	NVE10316	1152	170	0.147	-2.762	Down	Not_available	Not_available
1953	NVE21671	403	71	0.175	-2.513	Down	Not_available	Not_available
1954	NVE2985	826	207	0.251	-1.996	Down	Not_available	Not_available
1955	NVE24287	140	53	0.375	-1.414	Down	Not_available	Not_available
1956	NVE22767	679	216	0.319	-1.648	Down	Not_available	Not_available
1957	NVE786	941	194	0.207	-2.276	Down	Fibrinogen C domain-containing protein 1	PHONITechylectin-like protein (Fragments)
1958	NVE2270	509	226	0.445	-1.17	Down	KLULAProtein BTN1	Not_available
1959	NVE12748	10093	2557	0.253	-1.981	Down	TNF receptor-associated factor 4	Not_available
1960	NVE25279	453	152	0.335	-1.576	Down	Transmembrane prolyl 4-hydroxylase	Not_available
1961	NVE5429	184	50	0.274	-1.867	Down	Not_available	Not_available
1962	NVE12151	276	73	0.266	-1.909	Down	Not_available	Not_available
1963	NVE3518	164	55	0.337	-1.568	Down	Not_available	Not_available
1964	NVE7059	886	129	0.145	-2.783	Down	Cell migration-inducing and hyaluronan-binding protein (EC 3.2.1.35) (Protein 12H19.01.T7)	Not_available
1965	NVE8898	1227	335	0.273	-1.874	Down	neural-cadherin-like	Not_available
1966	NVE20230	409	164	0.402	-1.315	Down	Not_available	Not_available
1967	NVE6463	329	60	0.183	-2.449	Down	galanin_receptor_type_2-like	Not_available
1968	NVE21927	1104	273	0.248	-2.014	Down	Not_available	Not_available
1969	NVE14866	180	51	0.282	-1.824	Down	Not_available	Not_available
1970	NVE306	1126	428	0.38	-1.396	Down	e3_ubiquitin-protein_ligase_traf7	Not_available
1971	NVE8594	4881	2235	0.458	-1.127	Down	Protein unc-80 homolog	Not_available
1972	NVE11737	901	275	0.305	-1.713	Down	neuronal_acetylcholine_receptor_subunit_alpha-7-like	Not_available
1973	NVE13462	762	253	0.332	-1.592	Down	glutamate_ampa_3	Not_available
1974	NVE22751	468	69	0.148	-2.754	Down	CTR2_DANRECationic amino acid transporter 2	Not_available
1975	NVE16470	2533	366	0.144	-2.791	Down	fer-1-like_myoferlin_(_elegans)	Not_available
1976	NVE17329	8938	2414	0.27	-1.889	Down	Not_available	Not_available
1977	NVE14538	2169	559	0.258	-1.956	Down	RNA binding protein fox-1 homolog 3	Not_available
1978	NVE5800	338	95	0.282	-1.828	Down	Uncharacterized nucleolar protein C2C4.08	Not_available
1979	NVE23310	608	253	0.415	-1.267	Down	Uridine-cytidine kinase-like 1	Not_available
1980	NVE18310	2449	936	0.382	-1.387	Down	TWiK family of potassium channels protein 7	Not_available
1981	NVE7298	3751	621	0.166	-2.594	Down	Neuropilin-1 (A5 protein)	Venom prothrombin activator pseutarin-C non-catalytic subunit
1982	NVE2433	1471	394	0.268	-1.9	Down	Not_available	Not_available
1983	NVE2771	435	91	0.21	-2.255	Down	PK1L3_HUMANPolycystic kidney disease 1-like 3	Not_available
1984	NVE6249	3743	965	0.258	-1.956	Down	Phosphatidylinositol phosphatase PTPRQ	Not_available
1985	NVE8985	1395	298	0.214	-2.226	Down	TBC1 domain family member 30	Not_available
1986	NVE9753	347	65	0.189	-2.404	Down	Not_available	Not_available
1987	NVE15802	801	184	0.23	-2.12	Down	beadex_dlmo_protein	Not_available
1988	NVE1816	591	220	0.373	-1.424	Down	Not_available	Not_available
1989	NVE17231	1164	210	0.181	-2.467	Down	MYTGAPerlucin-like protein	BUNMUC-type lectin BML-1
1990	NVE4451	5545	909	0.164	-2.609	Down	Not_available	Not_available
1991	NVE19324	593	228	0.384	-1.38	Down	Not_available	Not_available
1992	NVE255	17083	6828	0.4	-1.323	Down	Collagen alpha-5(VI) chain	Not_available
1993	NVE21139	559	159	0.285	-1.81	Down	Not_available	Not_available
1994	NVE10861	1054	198	0.188	-2.41	Down	Lactadherin	Venom prothrombin activator omicarin-C non-catalytic subunit
1995	NVE11276	326	143	0.436	-1.196	Down	gpi_inositol-deacylase	Not_available
1996	NVE9940	312	66	0.212	-2.237	Down	Not_available	Not_available
1997	NVE25506	703	166	0.236	-2.082	Down	mkiaa0868_protein	Venom prothrombin activator pseutarin-C non-catalytic subunit
1998	NVE2912	415	183	0.441	-1.18	Down	Putative zinc metalloproteinase C607.06c	Not_available
1999	NVE26013	2850	1151	0.404	-1.309	Down	arachidonate_5-lipoxygenase	Not_available
[truncated: 150 more rows]
